# Supplementary material for: Multi-omic alterations of the SWI/SNF complex define a clinical subgroup in lung adenocarcinoma
Source: Clin Epigenetics. 2022 Mar 17;14:42. doi: 10.1186/s13148-022-01261-3 (PMC8931969; doi:10.1186/s13148-022-01261-3)
Supplement: Supplementary file 2 — Additional file 2. Supplementary Tables S1–S6. [file 13148_2022_1261_MOESM2_ESM.xlsx]

## Sheet: Table of contents
Table of contents
Supplemental Table S1: Clinicopathological features of our Spanish LUAD cohort and TCGA-LUAD.
Supplemental Table S2: DNA-Seq baits of the lung SWI/SNF subunits and the top 10 LUAD driver genes.
Supplemental Table S3: RT-qPCR oligonucleotides used.
Supplemental Table S1: SWI/SNF subunits pulled down with SMARCA4 in NL20.
Supplemental Table S2: Mass spectrometry data in NL20 cell line after SMARCA4 immunoprecipitation.
Supplemental Table S6: Agreement between non-paired approaches.

## Sheet: Table_S1
Supplemental Table S1: Clinicopathological features of our Spanish LUAD cohort and TCGA-LUAD.
	Spanish Cohort (n=70)	TCGA (n=522)
Sex
Male	20 (28.6%)	242 (46,4%)
Female	50 (71.4%)	280 (53,6%)
Age
<60 years	30 (42.9%)	137 (26,2%)
>60 years	40 (57.1%)	354 (67,8%)
Stage
Stage I	18 (25.7%)	279 (53,4%)
Stage II	7 (10%)	124 (23,6%)
Stage III	8 (11.4%)	85 (16.3%)
Stage IV	1 (1.4%)	26 (5%)

## Sheet: Table_S2
Supplemental Table S2: DNA-Seq baits of the lung SWI/SNF subunits and the top 10 LUAD driver genes.
chr11	108222473	108227706	ensembl_gn=ATM;ensembl_gene_id=ENSG00000149311;ensembl_tx=ENST00000278616;identifier=ENSG00000149311;ensembl_gn=ATM;ensembl_gene_id=ENSG00000149311;ensembl_tx=ENST00000452508;identifier=ENSG00000149311;ensembl_gn=ATM;ensembl_gene_id=ENSG00000149311;ensembl_tx=ENST00000526567;identifier=ENSG00000149311;ensembl_gn=ATM;ensembl_gene_id=ENSG00000149311;ensembl_tx=ENST00000527805;identifier=ENSG0000014…	0	.
chr11	108227765	108227898	ensembl_gn=ATM;ensembl_gene_id=ENSG00000149311;ensembl_tx=ENST00000278616;identifier=ENSG00000149311;ensembl_gn=ATM;ensembl_gene_id=ENSG00000149311;ensembl_tx=ENST00000452508;identifier=ENSG00000149311;ensembl_gn=ATM;ensembl_gene_id=ENSG00000149311;ensembl_tx=ENST00000526567;identifier=ENSG00000149311;ensembl_gn=ATM;ensembl_gene_id=ENSG00000149311;ensembl_tx=ENST00000527805;identifier=ENSG0000014…	0	.
chr11	108229167	108229374	ensembl_gn=ATM;ensembl_gene_id=ENSG00000149311;ensembl_tx=ENST00000278616;identifier=ENSG00000149311;ensembl_gn=ATM;ensembl_gene_id=ENSG00000149311;ensembl_tx=ENST00000452508;identifier=ENSG00000149311;ensembl_gn=ATM;ensembl_gene_id=ENSG00000149311;ensembl_tx=ENST00000526567;identifier=ENSG00000149311;ensembl_gn=ATM;ensembl_gene_id=ENSG00000149311;ensembl_tx=ENST00000527805;identifier=ENSG0000014…	0	.
chr11	108235659	108236544	ensembl_gn=ATM;ensembl_gene_id=ENSG00000149311;ensembl_tx=ENST00000278616;identifier=ENSG00000149311;ensembl_gn=ATM;ensembl_gene_id=ENSG00000149311;ensembl_tx=ENST00000452508;identifier=ENSG00000149311;ensembl_gn=ATM;ensembl_gene_id=ENSG00000149311;ensembl_tx=ENST00000527805;identifier=ENSG00000149311;ensembl_gn=ATM;ensembl_gene_id=ENSG00000149311;ensembl_tx=ENST00000530958;identifier=ENSG0000014…	0	.
chr11	108243942	108244128	ensembl_gn=ATM;ensembl_gene_id=ENSG00000149311;ensembl_tx=ENST00000278616;identifier=ENSG00000149311;ensembl_gn=ATM;ensembl_gene_id=ENSG00000149311;ensembl_tx=ENST00000452508;identifier=ENSG00000149311;ensembl_gn=ATM;ensembl_gene_id=ENSG00000149311;ensembl_tx=ENST00000527805;identifier=ENSG00000149311;ensembl_gn=ATM;ensembl_gene_id=ENSG00000149311;ensembl_tx=ENST00000527891;identifier=ENSG0000014…	0	.
chr11	108244777	108245036	ensembl_gn=ATM;ensembl_gene_id=ENSG00000149311;ensembl_tx=ENST00000278616;identifier=ENSG00000149311;ensembl_gn=ATM;ensembl_gene_id=ENSG00000149311;ensembl_tx=ENST00000452508;identifier=ENSG00000149311;ensembl_gn=ATM;ensembl_gene_id=ENSG00000149311;ensembl_tx=ENST00000527805;identifier=ENSG00000149311	0	.
chr11	108246953	108247137	ensembl_gn=ATM;ensembl_gene_id=ENSG00000149311;ensembl_tx=ENST00000278616;identifier=ENSG00000149311;ensembl_gn=ATM;ensembl_gene_id=ENSG00000149311;ensembl_tx=ENST00000452508;identifier=ENSG00000149311;ensembl_gn=ATM;ensembl_gene_id=ENSG00000149311;ensembl_tx=ENST00000527805;identifier=ENSG00000149311	0	.
chr11	108248922	108249112	ensembl_gn=ATM;ensembl_gene_id=ENSG00000149311;ensembl_tx=ENST00000278616;identifier=ENSG00000149311;ensembl_gn=ATM;ensembl_gene_id=ENSG00000149311;ensembl_tx=ENST00000452508;identifier=ENSG00000149311;ensembl_gn=ATM;ensembl_gene_id=ENSG00000149311;ensembl_tx=ENST00000527805;identifier=ENSG00000149311	0	.
chr11	108250690	108251082	ensembl_gn=ATM;ensembl_gene_id=ENSG00000149311;ensembl_tx=ENST00000278616;identifier=ENSG00000149311;ensembl_gn=ATM;ensembl_gene_id=ENSG00000149311;ensembl_tx=ENST00000452508;identifier=ENSG00000149311;ensembl_gn=ATM;ensembl_gene_id=ENSG00000149311;ensembl_tx=ENST00000527805;identifier=ENSG00000149311	0	.
chr11	108251826	108252041	ensembl_gn=ATM;ensembl_gene_id=ENSG00000149311;ensembl_tx=ENST00000278616;identifier=ENSG00000149311;ensembl_gn=ATM;ensembl_gene_id=ENSG00000149311;ensembl_tx=ENST00000452508;identifier=ENSG00000149311;ensembl_gn=ATM;ensembl_gene_id=ENSG00000149311;ensembl_tx=ENST00000527805;identifier=ENSG00000149311	0	.
chr11	108252804	108252924	ensembl_gn=ATM;ensembl_gene_id=ENSG00000149311;ensembl_tx=ENST00000278616;identifier=ENSG00000149311;ensembl_gn=ATM;ensembl_gene_id=ENSG00000149311;ensembl_tx=ENST00000452508;identifier=ENSG00000149311;ensembl_gn=ATM;ensembl_gene_id=ENSG00000149311;ensembl_tx=ENST00000525012;identifier=ENSG00000149311;ensembl_gn=ATM;ensembl_gene_id=ENSG00000149311;ensembl_tx=ENST00000527805;identifier=ENSG0000014…	0	.
chr11	108253803	108254049	ensembl_gn=ATM;ensembl_gene_id=ENSG00000149311;ensembl_tx=ENST00000278616;identifier=ENSG00000149311;ensembl_gn=ATM;ensembl_gene_id=ENSG00000149311;ensembl_tx=ENST00000452508;identifier=ENSG00000149311;ensembl_gn=ATM;ensembl_gene_id=ENSG00000149311;ensembl_tx=ENST00000525012;identifier=ENSG00000149311;ensembl_gn=ATM;ensembl_gene_id=ENSG00000149311;ensembl_tx=ENST00000527805;identifier=ENSG0000014…	0	.
chr11	108256204	108256350	ensembl_gn=ATM;ensembl_gene_id=ENSG00000149311;ensembl_tx=ENST00000278616;identifier=ENSG00000149311;ensembl_gn=ATM;ensembl_gene_id=ENSG00000149311;ensembl_tx=ENST00000452508;identifier=ENSG00000149311;ensembl_gn=ATM;ensembl_gene_id=ENSG00000149311;ensembl_tx=ENST00000527805;identifier=ENSG00000149311	0	.
chr11	108257470	108257616	ensembl_gn=ATM;ensembl_gene_id=ENSG00000149311;ensembl_tx=ENST00000278616;identifier=ENSG00000149311;ensembl_gn=ATM;ensembl_gene_id=ENSG00000149311;ensembl_tx=ENST00000452508;identifier=ENSG00000149311;ensembl_gn=ATM;ensembl_gene_id=ENSG00000149311;ensembl_tx=ENST00000527805;identifier=ENSG00000149311	0	.
chr11	108258970	108259090	ensembl_gn=ATM;ensembl_gene_id=ENSG00000149311;ensembl_tx=ENST00000278616;identifier=ENSG00000149311;ensembl_gn=ATM;ensembl_gene_id=ENSG00000149311;ensembl_tx=ENST00000452508;identifier=ENSG00000149311;ensembl_gn=ATM;ensembl_gene_id=ENSG00000149311;ensembl_tx=ENST00000527805;identifier=ENSG00000149311	0	.
chr11	108267160	108267352	ensembl_gn=ATM;ensembl_gene_id=ENSG00000149311;ensembl_tx=ENST00000278616;identifier=ENSG00000149311;ensembl_gn=ATM;ensembl_gene_id=ENSG00000149311;ensembl_tx=ENST00000452508;identifier=ENSG00000149311;ensembl_gn=ATM;ensembl_gene_id=ENSG00000149311;ensembl_tx=ENST00000527805;identifier=ENSG00000149311	0	.
chr11	108268399	108268619	ensembl_gn=ATM;ensembl_gene_id=ENSG00000149311;ensembl_tx=ENST00000278616;identifier=ENSG00000149311;ensembl_gn=ATM;ensembl_gene_id=ENSG00000149311;ensembl_tx=ENST00000419286;identifier=ENSG00000149311;ensembl_gn=ATM;ensembl_gene_id=ENSG00000149311;ensembl_tx=ENST00000452508;identifier=ENSG00000149311;ensembl_gn=ATM;ensembl_gene_id=ENSG00000149311;ensembl_tx=ENST00000527805;identifier=ENSG0000014…	0	.
chr11	108271045	108271165	ensembl_gn=ATM;ensembl_gene_id=ENSG00000149311;ensembl_tx=ENST00000278616;identifier=ENSG00000149311;ensembl_gn=ATM;ensembl_gene_id=ENSG00000149311;ensembl_tx=ENST00000452508;identifier=ENSG00000149311;ensembl_gn=ATM;ensembl_gene_id=ENSG00000149311;ensembl_tx=ENST00000527805;identifier=ENSG00000149311	0	.
chr11	108271240	108271416	ensembl_gn=ATM;ensembl_gene_id=ENSG00000149311;ensembl_tx=ENST00000278616;identifier=ENSG00000149311;ensembl_gn=ATM;ensembl_gene_id=ENSG00000149311;ensembl_tx=ENST00000419286;identifier=ENSG00000149311;ensembl_gn=ATM;ensembl_gene_id=ENSG00000149311;ensembl_tx=ENST00000452508;identifier=ENSG00000149311;ensembl_gn=ATM;ensembl_gene_id=ENSG00000149311;ensembl_tx=ENST00000527805;identifier=ENSG0000014…	0	.
chr11	108272509	108272629	ensembl_gn=ATM;ensembl_gene_id=ENSG00000149311;ensembl_tx=ENST00000278616;identifier=ENSG00000149311;ensembl_gn=ATM;ensembl_gene_id=ENSG00000149311;ensembl_tx=ENST00000452508;identifier=ENSG00000149311;ensembl_gn=ATM;ensembl_gene_id=ENSG00000149311;ensembl_tx=ENST00000527805;identifier=ENSG00000149311	0	.
chr11	108272711	108272862	ensembl_gn=ATM;ensembl_gene_id=ENSG00000149311;ensembl_tx=ENST00000278616;identifier=ENSG00000149311;ensembl_gn=ATM;ensembl_gene_id=ENSG00000149311;ensembl_tx=ENST00000452508;identifier=ENSG00000149311;ensembl_gn=ATM;ensembl_gene_id=ENSG00000149311;ensembl_tx=ENST00000527805;identifier=ENSG00000149311	0	.
chr11	108279480	108279618	ensembl_gn=ATM;ensembl_gene_id=ENSG00000149311;ensembl_tx=ENST00000278616;identifier=ENSG00000149311;ensembl_gn=ATM;ensembl_gene_id=ENSG00000149311;ensembl_tx=ENST00000452508;identifier=ENSG00000149311;ensembl_gn=ATM;ensembl_gene_id=ENSG00000149311;ensembl_tx=ENST00000527805;identifier=ENSG00000149311	0	.
chr11	108280984	108281178	ensembl_gn=ATM;ensembl_gene_id=ENSG00000149311;ensembl_tx=ENST00000278616;identifier=ENSG00000149311;ensembl_gn=ATM;ensembl_gene_id=ENSG00000149311;ensembl_tx=ENST00000452508;identifier=ENSG00000149311;ensembl_gn=ATM;ensembl_gene_id=ENSG00000149311;ensembl_tx=ENST00000527805;identifier=ENSG00000149311	0	.
chr11	108282699	108282889	ensembl_gn=ATM;ensembl_gene_id=ENSG00000149311;ensembl_tx=ENST00000278616;identifier=ENSG00000149311;ensembl_gn=ATM;ensembl_gene_id=ENSG00000149311;ensembl_tx=ENST00000452508;identifier=ENSG00000149311;ensembl_gn=ATM;ensembl_gene_id=ENSG00000149311;ensembl_tx=ENST00000527805;identifier=ENSG00000149311	0	.
chr11	108284216	108284483	ensembl_gn=ATM;ensembl_gene_id=ENSG00000149311;ensembl_tx=ENST00000278616;identifier=ENSG00000149311;ensembl_gn=ATM;ensembl_gene_id=ENSG00000149311;ensembl_tx=ENST00000452508;identifier=ENSG00000149311;ensembl_gn=ATM;ensembl_gene_id=ENSG00000149311;ensembl_tx=ENST00000527805;identifier=ENSG00000149311	0	.
chr11	108287167	108287725	ensembl_gn=ATM;ensembl_gene_id=ENSG00000149311;ensembl_tx=ENST00000278616;identifier=ENSG00000149311;ensembl_gn=ATM;ensembl_gene_id=ENSG00000149311;ensembl_tx=ENST00000452508;identifier=ENSG00000149311;ensembl_gn=ATM;ensembl_gene_id=ENSG00000149311;ensembl_tx=ENST00000524792;identifier=ENSG00000149311;ensembl_gn=ATM;ensembl_gene_id=ENSG00000149311;ensembl_tx=ENST00000527805;identifier=ENSG0000014…	0	.
chr11	108288966	108289113	ensembl_gn=ATM;ensembl_gene_id=ENSG00000149311;ensembl_tx=ENST00000278616;identifier=ENSG00000149311;ensembl_gn=ATM;ensembl_gene_id=ENSG00000149311;ensembl_tx=ENST00000452508;identifier=ENSG00000149311;ensembl_gn=ATM;ensembl_gene_id=ENSG00000149311;ensembl_tx=ENST00000524792;identifier=ENSG00000149311;ensembl_gn=ATM;ensembl_gene_id=ENSG00000149311;ensembl_tx=ENST00000531525;identifier=ENSG0000014…	0	.
chr11	108289591	108290677	ensembl_gn=ATM;ensembl_gene_id=ENSG00000149311;ensembl_tx=ENST00000278616;identifier=ENSG00000149311;ensembl_gn=ATM;ensembl_gene_id=ENSG00000149311;ensembl_tx=ENST00000452508;identifier=ENSG00000149311;ensembl_gn=ATM;ensembl_gene_id=ENSG00000149311;ensembl_tx=ENST00000524792;identifier=ENSG00000149311;ensembl_gn=ATM;ensembl_gene_id=ENSG00000149311;ensembl_tx=ENST00000531525;identifier=ENSG0000014…	0	.
chr11	108292608	108292803	ensembl_gn=ATM;ensembl_gene_id=ENSG00000149311;ensembl_tx=ENST00000278616;identifier=ENSG00000149311;ensembl_gn=ATM;ensembl_gene_id=ENSG00000149311;ensembl_tx=ENST00000452508;identifier=ENSG00000149311;ensembl_gn=ATM;ensembl_gene_id=ENSG00000149311;ensembl_tx=ENST00000524792;identifier=ENSG00000149311	0	.
chr11	108293302	108293487	ensembl_gn=ATM;ensembl_gene_id=ENSG00000149311;ensembl_tx=ENST00000278616;identifier=ENSG00000149311;ensembl_gn=ATM;ensembl_gene_id=ENSG00000149311;ensembl_tx=ENST00000452508;identifier=ENSG00000149311;ensembl_gn=ATM;ensembl_gene_id=ENSG00000149311;ensembl_tx=ENST00000524792;identifier=ENSG00000149311;ensembl_gn=ATM;ensembl_gene_id=ENSG00000149311;ensembl_tx=ENST00000531957;identifier=ENSG0000014…	0	.
chr11	108294916	108296006	ensembl_gn=ATM;ensembl_gene_id=ENSG00000149311;ensembl_tx=ENST00000278616;identifier=ENSG00000149311;ensembl_gn=ATM;ensembl_gene_id=ENSG00000149311;ensembl_tx=ENST00000452508;identifier=ENSG00000149311;ensembl_gn=ATM;ensembl_gene_id=ENSG00000149311;ensembl_tx=ENST00000524792;identifier=ENSG00000149311;ensembl_gn=ATM;ensembl_gene_id=ENSG00000149311;ensembl_tx=ENST00000531525;identifier=ENSG0000014…	0	.
chr11	108296963	108297392	ensembl_gn=ATM;ensembl_gene_id=ENSG00000149311;ensembl_tx=ENST00000278616;identifier=ENSG00000149311;ensembl_gn=ATM;ensembl_gene_id=ENSG00000149311;ensembl_tx=ENST00000452508;identifier=ENSG00000149311;ensembl_gn=ATM;ensembl_gene_id=ENSG00000149311;ensembl_tx=ENST00000524792;identifier=ENSG00000149311;ensembl_gn=ATM;ensembl_gene_id=ENSG00000149311;ensembl_tx=ENST00000533690;identifier=ENSG0000014…	0	.
chr11	108299469	108299895	ensembl_gn=ATM;ensembl_gene_id=ENSG00000149311;ensembl_tx=ENST00000278616;identifier=ENSG00000149311;ensembl_gn=ATM;ensembl_gene_id=ENSG00000149311;ensembl_tx=ENST00000452508;identifier=ENSG00000149311;ensembl_gn=ATM;ensembl_gene_id=ENSG00000149311;ensembl_tx=ENST00000524792;identifier=ENSG00000149311;ensembl_gn=ATM;ensembl_gene_id=ENSG00000149311;ensembl_tx=ENST00000533690;identifier=ENSG0000014…	0	.
chr11	108301637	108301799	ensembl_gn=ATM;ensembl_gene_id=ENSG00000149311;ensembl_tx=ENST00000278616;identifier=ENSG00000149311;ensembl_gn=ATM;ensembl_gene_id=ENSG00000149311;ensembl_tx=ENST00000452508;identifier=ENSG00000149311;ensembl_gn=ATM;ensembl_gene_id=ENSG00000149311;ensembl_tx=ENST00000524792;identifier=ENSG00000149311;ensembl_gn=ATM;ensembl_gene_id=ENSG00000149311;ensembl_tx=ENST00000533690;identifier=ENSG0000014…	0	.
chr11	108302842	108303039	ensembl_gn=ATM;ensembl_gene_id=ENSG00000149311;ensembl_tx=ENST00000278616;identifier=ENSG00000149311;ensembl_gn=ATM;ensembl_gene_id=ENSG00000149311;ensembl_tx=ENST00000452508;identifier=ENSG00000149311;ensembl_gn=ATM;ensembl_gene_id=ENSG00000149311;ensembl_tx=ENST00000524792;identifier=ENSG00000149311;ensembl_gn=ATM;ensembl_gene_id=ENSG00000149311;ensembl_tx=ENST00000529588;identifier=ENSG0000014…	0	.
chr11	108304664	108304862	ensembl_gn=ATM;ensembl_gene_id=ENSG00000149311;ensembl_tx=ENST00000278616;identifier=ENSG00000149311;ensembl_gn=ATM;ensembl_gene_id=ENSG00000149311;ensembl_tx=ENST00000452508;identifier=ENSG00000149311;ensembl_gn=ATM;ensembl_gene_id=ENSG00000149311;ensembl_tx=ENST00000524792;identifier=ENSG00000149311;ensembl_gn=ATM;ensembl_gene_id=ENSG00000149311;ensembl_tx=ENST00000529588;identifier=ENSG0000014…	0	.
chr11	108307880	108308091	ensembl_gn=ATM;ensembl_gene_id=ENSG00000149311;ensembl_tx=ENST00000278616;identifier=ENSG00000149311;ensembl_gn=ATM;ensembl_gene_id=ENSG00000149311;ensembl_tx=ENST00000452508;identifier=ENSG00000149311;ensembl_gn=ATM;ensembl_gene_id=ENSG00000149311;ensembl_tx=ENST00000524792;identifier=ENSG00000149311;ensembl_gn=ATM;ensembl_gene_id=ENSG00000149311;ensembl_tx=ENST00000533690;identifier=ENSG0000014…	0	.
chr11	108310149	108310325	ensembl_gn=ATM;ensembl_gene_id=ENSG00000149311;ensembl_tx=ENST00000278616;identifier=ENSG00000149311;ensembl_gn=ATM;ensembl_gene_id=ENSG00000149311;ensembl_tx=ENST00000452508;identifier=ENSG00000149311;ensembl_gn=ATM;ensembl_gene_id=ENSG00000149311;ensembl_tx=ENST00000524792;identifier=ENSG00000149311;ensembl_gn=ATM;ensembl_gene_id=ENSG00000149311;ensembl_tx=ENST00000529588;identifier=ENSG0000014…	0	.
chr11	108312394	108312514	ensembl_gn=ATM;ensembl_gene_id=ENSG00000149311;ensembl_tx=ENST00000278616;identifier=ENSG00000149311;ensembl_gn=ATM;ensembl_gene_id=ENSG00000149311;ensembl_tx=ENST00000452508;identifier=ENSG00000149311;ensembl_gn=ATM;ensembl_gene_id=ENSG00000149311;ensembl_tx=ENST00000524792;identifier=ENSG00000149311;ensembl_gn=ATM;ensembl_gene_id=ENSG00000149311;ensembl_tx=ENST00000529588;identifier=ENSG0000014…	0	.
chr11	108315807	108315927	ensembl_gn=ATM;ensembl_gene_id=ENSG00000149311;ensembl_tx=ENST00000278616;identifier=ENSG00000149311;ensembl_gn=ATM;ensembl_gene_id=ENSG00000149311;ensembl_tx=ENST00000452508;identifier=ENSG00000149311;ensembl_gn=ATM;ensembl_gene_id=ENSG00000149311;ensembl_tx=ENST00000524792;identifier=ENSG00000149311;ensembl_gn=ATM;ensembl_gene_id=ENSG00000149311;ensembl_tx=ENST00000529588;identifier=ENSG0000014…	0	.
chr11	108316000	108316123	ensembl_gn=ATM;ensembl_gene_id=ENSG00000149311;ensembl_tx=ENST00000278616;identifier=ENSG00000149311;ensembl_gn=ATM;ensembl_gene_id=ENSG00000149311;ensembl_tx=ENST00000452508;identifier=ENSG00000149311;ensembl_gn=ATM;ensembl_gene_id=ENSG00000149311;ensembl_tx=ENST00000524792;identifier=ENSG00000149311;ensembl_gn=ATM;ensembl_gene_id=ENSG00000149311;ensembl_tx=ENST00000532765;identifier=ENSG0000014…	0	.
chr11	108317362	108317531	ensembl_gn=ATM;ensembl_gene_id=ENSG00000149311;ensembl_tx=ENST00000278616;identifier=ENSG00000149311;ensembl_gn=ATM;ensembl_gene_id=ENSG00000149311;ensembl_tx=ENST00000452508;identifier=ENSG00000149311;ensembl_gn=ATM;ensembl_gene_id=ENSG00000149311;ensembl_tx=ENST00000524792;identifier=ENSG00000149311;ensembl_gn=ATM;ensembl_gene_id=ENSG00000149311;ensembl_tx=ENST00000532765;identifier=ENSG0000014…	0	.
chr11	108319943	108320068	ensembl_gn=ATM;ensembl_gene_id=ENSG00000149311;ensembl_tx=ENST00000278616;identifier=ENSG00000149311;ensembl_gn=ATM;ensembl_gene_id=ENSG00000149311;ensembl_tx=ENST00000452508;identifier=ENSG00000149311;ensembl_gn=ATM;ensembl_gene_id=ENSG00000149311;ensembl_tx=ENST00000524792;identifier=ENSG00000149311;ensembl_gn=ATM;ensembl_gene_id=ENSG00000149311;ensembl_tx=ENST00000533690;identifier=ENSG0000014…	0	.
chr11	108321290	108321430	ensembl_gn=ATM;ensembl_gene_id=ENSG00000149311;ensembl_tx=ENST00000278616;identifier=ENSG00000149311;ensembl_gn=ATM;ensembl_gene_id=ENSG00000149311;ensembl_tx=ENST00000452508;identifier=ENSG00000149311;ensembl_gn=ATM;ensembl_gene_id=ENSG00000149311;ensembl_tx=ENST00000524792;identifier=ENSG00000149311;ensembl_gn=ATM;ensembl_gene_id=ENSG00000149311;ensembl_tx=ENST00000533690;identifier=ENSG0000014…	0	.
chr11	108325299	108325554	ensembl_gn=ATM;ensembl_gene_id=ENSG00000149311;ensembl_tx=ENST00000278616;identifier=ENSG00000149311;ensembl_gn=ATM;ensembl_gene_id=ENSG00000149311;ensembl_tx=ENST00000452508;identifier=ENSG00000149311;ensembl_gn=ATM;ensembl_gene_id=ENSG00000149311;ensembl_tx=ENST00000524792;identifier=ENSG00000149311;ensembl_gn=ATM;ensembl_gene_id=ENSG00000149311;ensembl_tx=ENST00000533690;identifier=ENSG0000014…	0	.
chr11	108326047	108326235	ensembl_gn=ATM;ensembl_gene_id=ENSG00000149311;ensembl_tx=ENST00000278616;identifier=ENSG00000149311;ensembl_gn=ATM;ensembl_gene_id=ENSG00000149311;ensembl_tx=ENST00000452508;identifier=ENSG00000149311;ensembl_gn=ATM;ensembl_gene_id=ENSG00000149311;ensembl_tx=ENST00000524792;identifier=ENSG00000149311;ensembl_gn=ATM;ensembl_gene_id=ENSG00000149311;ensembl_tx=ENST00000533690;identifier=ENSG0000014…	0	.
chr11	108327383	108327768	ensembl_gn=ATM;ensembl_gene_id=ENSG00000149311;ensembl_tx=ENST00000278616;identifier=ENSG00000149311;ensembl_gn=ATM;ensembl_gene_id=ENSG00000149311;ensembl_tx=ENST00000452508;identifier=ENSG00000149311;ensembl_gn=ATM;ensembl_gene_id=ENSG00000149311;ensembl_tx=ENST00000524792;identifier=ENSG00000149311;ensembl_gn=ATM;ensembl_gene_id=ENSG00000149311;ensembl_tx=ENST00000525537;identifier=ENSG0000014…	0	.
chr11	108329010	108329317	ensembl_gn=ATM;ensembl_gene_id=ENSG00000149311;ensembl_tx=ENST00000278616;identifier=ENSG00000149311;ensembl_gn=ATM;ensembl_gene_id=ENSG00000149311;ensembl_tx=ENST00000452508;identifier=ENSG00000149311;ensembl_gn=ATM;ensembl_gene_id=ENSG00000149311;ensembl_tx=ENST00000524792;identifier=ENSG00000149311;ensembl_gn=ATM;ensembl_gene_id=ENSG00000149311;ensembl_tx=ENST00000525537;identifier=ENSG0000014…	0	.
chr11	108330203	108330431	ensembl_gn=ATM;ensembl_gene_id=ENSG00000149311;ensembl_tx=ENST00000278616;identifier=ENSG00000149311;ensembl_gn=ATM;ensembl_gene_id=ENSG00000149311;ensembl_tx=ENST00000452508;identifier=ENSG00000149311;ensembl_gn=ATM;ensembl_gene_id=ENSG00000149311;ensembl_tx=ENST00000524792;identifier=ENSG00000149311;ensembl_gn=ATM;ensembl_gene_id=ENSG00000149311;ensembl_tx=ENST00000533690;identifier=ENSG0000014…	0	.
chr11	108331433	108331567	ensembl_gn=ATM;ensembl_gene_id=ENSG00000149311;ensembl_tx=ENST00000278616;identifier=ENSG00000149311;ensembl_gn=ATM;ensembl_gene_id=ENSG00000149311;ensembl_tx=ENST00000452508;identifier=ENSG00000149311;ensembl_gn=ATM;ensembl_gene_id=ENSG00000149311;ensembl_tx=ENST00000524792;identifier=ENSG00000149311;ensembl_gn=ATM;ensembl_gene_id=ENSG00000149311;ensembl_tx=ENST00000533690;identifier=ENSG0000014…	0	.
chr11	108331868	108332047	ensembl_gn=ATM;ensembl_gene_id=ENSG00000149311;ensembl_tx=ENST00000278616;identifier=ENSG00000149311;ensembl_gn=ATM;ensembl_gene_id=ENSG00000149311;ensembl_tx=ENST00000452508;identifier=ENSG00000149311;ensembl_gn=ATM;ensembl_gene_id=ENSG00000149311;ensembl_tx=ENST00000524792;identifier=ENSG00000149311;ensembl_gn=ATM;ensembl_gene_id=ENSG00000149311;ensembl_tx=ENST00000533690;identifier=ENSG0000014…	0	.
chr11	108332751	108332910	ensembl_gn=ATM;ensembl_gene_id=ENSG00000149311;ensembl_tx=ENST00000278616;identifier=ENSG00000149311;ensembl_gn=ATM;ensembl_gene_id=ENSG00000149311;ensembl_tx=ENST00000452508;identifier=ENSG00000149311;ensembl_gn=ATM;ensembl_gene_id=ENSG00000149311;ensembl_tx=ENST00000524792;identifier=ENSG00000149311;ensembl_gn=ATM;ensembl_gene_id=ENSG00000149311;ensembl_tx=ENST00000525056;identifier=ENSG0000014…	0	.
chr11	108333867	108333987	ensembl_gn=ATM;ensembl_gene_id=ENSG00000149311;ensembl_tx=ENST00000278616;identifier=ENSG00000149311;ensembl_gn=ATM;ensembl_gene_id=ENSG00000149311;ensembl_tx=ENST00000452508;identifier=ENSG00000149311;ensembl_gn=ATM;ensembl_gene_id=ENSG00000149311;ensembl_tx=ENST00000524792;identifier=ENSG00000149311;ensembl_gn=ATM;ensembl_gene_id=ENSG00000149311;ensembl_tx=ENST00000525056;identifier=ENSG0000014…	0	.
chr11	108334958	108335119	ensembl_gn=ATM;ensembl_gene_id=ENSG00000149311;ensembl_tx=ENST00000278616;identifier=ENSG00000149311;ensembl_gn=ATM;ensembl_gene_id=ENSG00000149311;ensembl_tx=ENST00000452508;identifier=ENSG00000149311;ensembl_gn=ATM;ensembl_gene_id=ENSG00000149311;ensembl_tx=ENST00000524792;identifier=ENSG00000149311;ensembl_gn=ATM;ensembl_gene_id=ENSG00000149311;ensembl_tx=ENST00000525056;identifier=ENSG0000014…	0	.
chr11	108335834	108336163	ensembl_gn=ATM;ensembl_gene_id=ENSG00000149311;ensembl_tx=ENST00000278616;identifier=ENSG00000149311;ensembl_gn=ATM;ensembl_gene_id=ENSG00000149311;ensembl_tx=ENST00000452508;identifier=ENSG00000149311;ensembl_gn=ATM;ensembl_gene_id=ENSG00000149311;ensembl_tx=ENST00000524792;identifier=ENSG00000149311;ensembl_gn=ATM;ensembl_gene_id=ENSG00000149311;ensembl_tx=ENST00000525056;identifier=ENSG0000014…	0	.
chr11	108336173	108336418	ensembl_gn=ATM;ensembl_gene_id=ENSG00000149311;ensembl_tx=ENST00000533979;identifier=ENSG00000149311	0	.
chr11	108343211	108343381	ensembl_gn=ATM;ensembl_gene_id=ENSG00000149311;ensembl_tx=ENST00000278616;identifier=ENSG00000149311;ensembl_gn=ATM;ensembl_gene_id=ENSG00000149311;ensembl_tx=ENST00000452508;identifier=ENSG00000149311;ensembl_gn=ATM;ensembl_gene_id=ENSG00000149311;ensembl_tx=ENST00000524792;identifier=ENSG00000149311	0	.
chr11	108345732	108345918	ensembl_gn=ATM;ensembl_gene_id=ENSG00000149311;ensembl_tx=ENST00000278616;identifier=ENSG00000149311;ensembl_gn=ATM;ensembl_gene_id=ENSG00000149311;ensembl_tx=ENST00000452508;identifier=ENSG00000149311;ensembl_gn=ATM;ensembl_gene_id=ENSG00000149311;ensembl_tx=ENST00000524792;identifier=ENSG00000149311	0	.
chr11	108346496	108346616	ensembl_gn=ATM;ensembl_gene_id=ENSG00000149311;ensembl_tx=ENST00000525178;identifier=ENSG00000149311	0	.
chr11	108347262	108347382	ensembl_gn=ATM;ensembl_gene_id=ENSG00000149311;ensembl_tx=ENST00000278616;identifier=ENSG00000149311;ensembl_gn=ATM;ensembl_gene_id=ENSG00000149311;ensembl_tx=ENST00000452508;identifier=ENSG00000149311;ensembl_gn=ATM;ensembl_gene_id=ENSG00000149311;ensembl_tx=ENST00000524792;identifier=ENSG00000149311;ensembl_gn=ATM;ensembl_gene_id=ENSG00000149311;ensembl_tx=ENST00000525178;identifier=ENSG0000014…	0	.
chr11	108353745	108353890	ensembl_gn=ATM;ensembl_gene_id=ENSG00000149311;ensembl_tx=ENST00000278616;identifier=ENSG00000149311;ensembl_gn=ATM;ensembl_gene_id=ENSG00000149311;ensembl_tx=ENST00000452508;identifier=ENSG00000149311;ensembl_gn=ATM;ensembl_gene_id=ENSG00000149311;ensembl_tx=ENST00000524792;identifier=ENSG00000149311;ensembl_gn=ATM;ensembl_gene_id=ENSG00000149311;ensembl_tx=ENST00000525178;identifier=ENSG0000014…	0	.
chr11	108354782	108354902	ensembl_gn=ATM;ensembl_gene_id=ENSG00000149311;ensembl_tx=ENST00000278616;identifier=ENSG00000149311;ensembl_gn=ATM;ensembl_gene_id=ENSG00000149311;ensembl_tx=ENST00000452508;identifier=ENSG00000149311;ensembl_gn=ATM;ensembl_gene_id=ENSG00000149311;ensembl_tx=ENST00000524792;identifier=ENSG00000149311;ensembl_gn=ATM;ensembl_gene_id=ENSG00000149311;ensembl_tx=ENST00000525178;identifier=ENSG0000014…	0	.
chr11	108365071	108365228	ensembl_gn=ATM;ensembl_gene_id=ENSG00000149311;ensembl_tx=ENST00000278616;identifier=ENSG00000149311;ensembl_gn=ATM;ensembl_gene_id=ENSG00000149311;ensembl_tx=ENST00000452508;identifier=ENSG00000149311;ensembl_gn=ATM;ensembl_gene_id=ENSG00000149311;ensembl_tx=ENST00000524792;identifier=ENSG00000149311;ensembl_gn=ATM;ensembl_gene_id=ENSG00000149311;ensembl_tx=ENST00000525178;identifier=ENSG0000014…	0	.
chr11	108365314	108369112	ensembl_gn=ATM;ensembl_gene_id=ENSG00000149311;ensembl_tx=ENST00000278616;identifier=ENSG00000149311;ensembl_gn=ATM;ensembl_gene_id=ENSG00000149311;ensembl_tx=ENST00000452508;identifier=ENSG00000149311;ensembl_gn=ATM;ensembl_gene_id=ENSG00000149311;ensembl_tx=ENST00000524792;identifier=ENSG00000149311;ensembl_gn=ATM;ensembl_gene_id=ENSG00000149311;ensembl_tx=ENST00000525178;identifier=ENSG0000014…	0	.
chr11	65333743	65333928	ensembl_gn=DPF2;ensembl_gene_id=ENSG00000133884;ensembl_tx=ENST00000252268;identifier=DPF2;ensembl_gn=DPF2;ensembl_gene_id=ENSG00000133884;ensembl_tx=ENST00000252268;identifier=ENSG00000133884;ensembl_gn=DPF2;ensembl_gene_id=ENSG00000133884;ensembl_tx=ENST00000415073;identifier=DPF2;ensembl_gn=DPF2;ensembl_gene_id=ENSG00000133884;ensembl_tx=ENST00000415073;identifier=ENSG00000133884;ensembl_gn=DP…	0	.
chr11	65340374	65340555	ensembl_gn=DPF2;ensembl_gene_id=ENSG00000133884;ensembl_tx=ENST00000252268;identifier=DPF2;ensembl_gn=DPF2;ensembl_gene_id=ENSG00000133884;ensembl_tx=ENST00000252268;identifier=ENSG00000133884;ensembl_gn=DPF2;ensembl_gene_id=ENSG00000133884;ensembl_tx=ENST00000415073;identifier=DPF2;ensembl_gn=DPF2;ensembl_gene_id=ENSG00000133884;ensembl_tx=ENST00000415073;identifier=ENSG00000133884;ensembl_gn=DP…	0	.
chr11	65340955	65341083	ensembl_gn=DPF2;ensembl_gene_id=ENSG00000133884;ensembl_tx=ENST00000252268;identifier=DPF2;ensembl_gn=DPF2;ensembl_gene_id=ENSG00000133884;ensembl_tx=ENST00000252268;identifier=ENSG00000133884;ensembl_gn=DPF2;ensembl_gene_id=ENSG00000133884;ensembl_tx=ENST00000415073;identifier=DPF2;ensembl_gn=DPF2;ensembl_gene_id=ENSG00000133884;ensembl_tx=ENST00000415073;identifier=ENSG00000133884;ensembl_gn=DP…	0	.
chr11	65341388	65342012	ensembl_gn=DPF2;ensembl_gene_id=ENSG00000133884;ensembl_tx=ENST00000252268;identifier=DPF2;ensembl_gn=DPF2;ensembl_gene_id=ENSG00000133884;ensembl_tx=ENST00000252268;identifier=ENSG00000133884;ensembl_gn=DPF2;ensembl_gene_id=ENSG00000133884;ensembl_tx=ENST00000415073;identifier=DPF2;ensembl_gn=DPF2;ensembl_gene_id=ENSG00000133884;ensembl_tx=ENST00000415073;identifier=ENSG00000133884;ensembl_gn=DP…	0	.
chr11	65343494	65343847	ensembl_gn=DPF2;ensembl_gene_id=ENSG00000133884;ensembl_tx=ENST00000252268;identifier=DPF2;ensembl_gn=DPF2;ensembl_gene_id=ENSG00000133884;ensembl_tx=ENST00000252268;identifier=ENSG00000133884;ensembl_gn=DPF2;ensembl_gene_id=ENSG00000133884;ensembl_tx=ENST00000524666;identifier=DPF2;ensembl_gn=DPF2;ensembl_gene_id=ENSG00000133884;ensembl_tx=ENST00000524666;identifier=ENSG00000133884;ensembl_gn=DP…	0	.
chr11	65343980	65344105	ensembl_gn=DPF2;ensembl_gene_id=ENSG00000133884;ensembl_tx=ENST00000252268;identifier=DPF2;ensembl_gn=DPF2;ensembl_gene_id=ENSG00000133884;ensembl_tx=ENST00000252268;identifier=ENSG00000133884;ensembl_gn=DPF2;ensembl_gene_id=ENSG00000133884;ensembl_tx=ENST00000528416;identifier=DPF2;ensembl_gn=DPF2;ensembl_gene_id=ENSG00000133884;ensembl_tx=ENST00000528416;identifier=ENSG00000133884;ensembl_gn=DP…	0	.
chr11	65344249	65348941	ensembl_gn=DPF2;ensembl_gene_id=ENSG00000133884;ensembl_tx=ENST00000252268;identifier=DPF2;ensembl_gn=DPF2;ensembl_gene_id=ENSG00000133884;ensembl_tx=ENST00000252268;identifier=ENSG00000133884;ensembl_gn=DPF2;ensembl_gene_id=ENSG00000133884;ensembl_tx=ENST00000415073;identifier=DPF2;ensembl_gn=DPF2;ensembl_gene_id=ENSG00000133884;ensembl_tx=ENST00000415073;identifier=ENSG00000133884;ensembl_gn=DP…	0	.
chr11	65351672	65353259	ensembl_gn=DPF2;ensembl_gene_id=ENSG00000133884;ensembl_tx=ENST00000252268;identifier=DPF2;ensembl_gn=DPF2;ensembl_gene_id=ENSG00000133884;ensembl_tx=ENST00000252268;identifier=ENSG00000133884;ensembl_gn=DPF2;ensembl_gene_id=ENSG00000133884;ensembl_tx=ENST00000415073;identifier=DPF2;ensembl_gn=DPF2;ensembl_gene_id=ENSG00000133884;ensembl_tx=ENST00000415073;identifier=ENSG00000133884;ensembl_gn=DP…	0	.
chr12	122019411	122022193	ensembl_gn=BCL7A;ensembl_gene_id=ENSG00000110987;ensembl_tx=ENST00000261822;identifier=BCL7A;ensembl_gn=BCL7A;ensembl_gene_id=ENSG00000110987;ensembl_tx=ENST00000261822;identifier=ENSG00000110987;ensembl_gn=BCL7A;ensembl_gene_id=ENSG00000110987;ensembl_tx=ENST00000432926;identifier=BCL7A;ensembl_gn=BCL7A;ensembl_gene_id=ENSG00000110987;ensembl_tx=ENST00000432926;identifier=ENSG00000110987;ensembl…	0	.
chr12	122030680	122030800	ensembl_gn=BCL7A;ensembl_gene_id=ENSG00000110987;ensembl_tx=ENST00000261822;identifier=BCL7A;ensembl_gn=BCL7A;ensembl_gene_id=ENSG00000110987;ensembl_tx=ENST00000261822;identifier=ENSG00000110987;ensembl_gn=BCL7A;ensembl_gene_id=ENSG00000110987;ensembl_tx=ENST00000432926;identifier=BCL7A;ensembl_gn=BCL7A;ensembl_gene_id=ENSG00000110987;ensembl_tx=ENST00000432926;identifier=ENSG00000110987;ensembl…	0	.
chr12	122035319	122035439	ensembl_gn=BCL7A;ensembl_gene_id=ENSG00000110987;ensembl_tx=ENST00000261822;identifier=BCL7A;ensembl_gn=BCL7A;ensembl_gene_id=ENSG00000110987;ensembl_tx=ENST00000261822;identifier=ENSG00000110987;ensembl_gn=BCL7A;ensembl_gene_id=ENSG00000110987;ensembl_tx=ENST00000432926;identifier=BCL7A;ensembl_gn=BCL7A;ensembl_gene_id=ENSG00000110987;ensembl_tx=ENST00000432926;identifier=ENSG00000110987;ensembl…	0	.
chr12	122043875	122044381	ensembl_gn=BCL7A;ensembl_gene_id=ENSG00000110987;ensembl_tx=ENST00000261822;identifier=BCL7A;ensembl_gn=BCL7A;ensembl_gene_id=ENSG00000110987;ensembl_tx=ENST00000261822;identifier=ENSG00000110987;ensembl_gn=BCL7A;ensembl_gene_id=ENSG00000110987;ensembl_tx=ENST00000432926;identifier=BCL7A;ensembl_gn=BCL7A;ensembl_gene_id=ENSG00000110987;ensembl_tx=ENST00000432926;identifier=ENSG00000110987;ensembl…	0	.
chr12	122054794	122054999	ensembl_gn=BCL7A;ensembl_gene_id=ENSG00000110987;ensembl_tx=ENST00000261822;identifier=BCL7A;ensembl_gn=BCL7A;ensembl_gene_id=ENSG00000110987;ensembl_tx=ENST00000261822;identifier=ENSG00000110987;ensembl_gn=BCL7A;ensembl_gene_id=ENSG00000110987;ensembl_tx=ENST00000538010;identifier=BCL7A;ensembl_gn=BCL7A;ensembl_gene_id=ENSG00000110987;ensembl_tx=ENST00000538010;identifier=ENSG00000110987	0	.
chr12	122059081	122062054	ensembl_gn=BCL7A;ensembl_gene_id=ENSG00000110987;ensembl_tx=ENST00000261822;identifier=BCL7A;ensembl_gn=BCL7A;ensembl_gene_id=ENSG00000110987;ensembl_tx=ENST00000261822;identifier=ENSG00000110987;ensembl_gn=BCL7A;ensembl_gene_id=ENSG00000110987;ensembl_tx=ENST00000538010;identifier=BCL7A;ensembl_gn=BCL7A;ensembl_gene_id=ENSG00000110987;ensembl_tx=ENST00000538010;identifier=ENSG00000110987	0	.
chr12	25204778	25209921	ensembl_gn=KRAS;ensembl_gene_id=ENSG00000133703;ensembl_tx=ENST00000256078;identifier=ENSG00000133703;ensembl_gn=KRAS;ensembl_gene_id=ENSG00000133703;ensembl_tx=ENST00000256078;identifier=KRAS;ensembl_gn=KRAS;ensembl_gene_id=ENSG00000133703;ensembl_tx=ENST00000311936;identifier=ENSG00000133703;ensembl_gn=KRAS;ensembl_gene_id=ENSG00000133703;ensembl_tx=ENST00000311936;identifier=KRAS;ensembl_gn=KR…	0	.
chr12	25215426	25215570	ensembl_gn=KRAS;ensembl_gene_id=ENSG00000133703;ensembl_tx=ENST00000256078;identifier=ENSG00000133703;ensembl_gn=KRAS;ensembl_gene_id=ENSG00000133703;ensembl_tx=ENST00000256078;identifier=KRAS	0	.
chr12	25225603	25225783	ensembl_gn=KRAS;ensembl_gene_id=ENSG00000133703;ensembl_tx=ENST00000256078;identifier=ENSG00000133703;ensembl_gn=KRAS;ensembl_gene_id=ENSG00000133703;ensembl_tx=ENST00000256078;identifier=KRAS;ensembl_gn=KRAS;ensembl_gene_id=ENSG00000133703;ensembl_tx=ENST00000311936;identifier=ENSG00000133703;ensembl_gn=KRAS;ensembl_gene_id=ENSG00000133703;ensembl_tx=ENST00000311936;identifier=KRAS	0	.
chr12	25227223	25227422	ensembl_gn=KRAS;ensembl_gene_id=ENSG00000133703;ensembl_tx=ENST00000256078;identifier=ENSG00000133703;ensembl_gn=KRAS;ensembl_gene_id=ENSG00000133703;ensembl_tx=ENST00000256078;identifier=KRAS;ensembl_gn=KRAS;ensembl_gene_id=ENSG00000133703;ensembl_tx=ENST00000311936;identifier=ENSG00000133703;ensembl_gn=KRAS;ensembl_gene_id=ENSG00000133703;ensembl_tx=ENST00000311936;identifier=KRAS	0	.
chr12	25233808	25235236	ensembl_gn=KRAS;ensembl_gene_id=ENSG00000133703;ensembl_tx=ENST00000556131;identifier=ENSG00000133703;ensembl_gn=KRAS;ensembl_gene_id=ENSG00000133703;ensembl_tx=ENST00000556131;identifier=KRAS	0	.
chr12	25245263	25245405	ensembl_gn=KRAS;ensembl_gene_id=ENSG00000133703;ensembl_tx=ENST00000256078;identifier=ENSG00000133703;ensembl_gn=KRAS;ensembl_gene_id=ENSG00000133703;ensembl_tx=ENST00000256078;identifier=KRAS;ensembl_gn=KRAS;ensembl_gene_id=ENSG00000133703;ensembl_tx=ENST00000311936;identifier=ENSG00000133703;ensembl_gn=KRAS;ensembl_gene_id=ENSG00000133703;ensembl_tx=ENST00000311936;identifier=KRAS;ensembl_gn=KR…	0	.
chr12	25250740	25250946	ensembl_gn=KRAS;ensembl_gene_id=ENSG00000133703;ensembl_tx=ENST00000256078;identifier=ENSG00000133703;ensembl_gn=KRAS;ensembl_gene_id=ENSG00000133703;ensembl_tx=ENST00000256078;identifier=KRAS;ensembl_gn=KRAS;ensembl_gene_id=ENSG00000133703;ensembl_tx=ENST00000311936;identifier=ENSG00000133703;ensembl_gn=KRAS;ensembl_gene_id=ENSG00000133703;ensembl_tx=ENST00000311936;identifier=KRAS;ensembl_gn=KR…	0	.
chr12	45729654	45729938	ensembl_gn=ARID2;ensembl_gene_id=ENSG00000189079;ensembl_tx=ENST00000334344;identifier=ARID2;ensembl_gn=ARID2;ensembl_gene_id=ENSG00000189079;ensembl_tx=ENST00000334344;identifier=ENSG00000189079;ensembl_gn=ARID2;ensembl_gene_id=ENSG00000189079;ensembl_tx=ENST00000422737;identifier=ARID2;ensembl_gn=ARID2;ensembl_gene_id=ENSG00000189079;ensembl_tx=ENST00000422737;identifier=ENSG00000189079;ensembl…	0	.
chr12	45730030	45730150	ensembl_gn=ARID2;ensembl_gene_id=ENSG00000189079;ensembl_tx=ENST00000334344;identifier=ARID2;ensembl_gn=ARID2;ensembl_gene_id=ENSG00000189079;ensembl_tx=ENST00000334344;identifier=ENSG00000189079;ensembl_gn=ARID2;ensembl_gene_id=ENSG00000189079;ensembl_tx=ENST00000422737;identifier=ARID2;ensembl_gn=ARID2;ensembl_gene_id=ENSG00000189079;ensembl_tx=ENST00000422737;identifier=ENSG00000189079;ensembl…	0	.
chr12	45731205	45731325	ensembl_gn=ARID2;ensembl_gene_id=ENSG00000189079;ensembl_tx=ENST00000334344;identifier=ARID2;ensembl_gn=ARID2;ensembl_gene_id=ENSG00000189079;ensembl_tx=ENST00000334344;identifier=ENSG00000189079;ensembl_gn=ARID2;ensembl_gene_id=ENSG00000189079;ensembl_tx=ENST00000422737;identifier=ARID2;ensembl_gn=ARID2;ensembl_gene_id=ENSG00000189079;ensembl_tx=ENST00000422737;identifier=ENSG00000189079;ensembl…	0	.
chr12	45776070	45776339	ensembl_gn=ARID2;ensembl_gene_id=ENSG00000189079;ensembl_tx=ENST00000426776;identifier=ARID2;ensembl_gn=ARID2;ensembl_gene_id=ENSG00000189079;ensembl_tx=ENST00000426776;identifier=ENSG00000189079	0	.
chr12	45811407	45811561	ensembl_gn=ARID2;ensembl_gene_id=ENSG00000189079;ensembl_tx=ENST00000334344;identifier=ARID2;ensembl_gn=ARID2;ensembl_gene_id=ENSG00000189079;ensembl_tx=ENST00000334344;identifier=ENSG00000189079;ensembl_gn=ARID2;ensembl_gene_id=ENSG00000189079;ensembl_tx=ENST00000422737;identifier=ARID2;ensembl_gn=ARID2;ensembl_gene_id=ENSG00000189079;ensembl_tx=ENST00000422737;identifier=ENSG00000189079	0	.
chr12	45817659	45817898	ensembl_gn=ARID2;ensembl_gene_id=ENSG00000189079;ensembl_tx=ENST00000334344;identifier=ARID2;ensembl_gn=ARID2;ensembl_gene_id=ENSG00000189079;ensembl_tx=ENST00000334344;identifier=ENSG00000189079;ensembl_gn=ARID2;ensembl_gene_id=ENSG00000189079;ensembl_tx=ENST00000422737;identifier=ARID2;ensembl_gn=ARID2;ensembl_gene_id=ENSG00000189079;ensembl_tx=ENST00000422737;identifier=ENSG00000189079	0	.
chr12	45821393	45821513	ensembl_gn=ARID2;ensembl_gene_id=ENSG00000189079;ensembl_tx=ENST00000334344;identifier=ARID2;ensembl_gn=ARID2;ensembl_gene_id=ENSG00000189079;ensembl_tx=ENST00000334344;identifier=ENSG00000189079;ensembl_gn=ARID2;ensembl_gene_id=ENSG00000189079;ensembl_tx=ENST00000422737;identifier=ARID2;ensembl_gn=ARID2;ensembl_gene_id=ENSG00000189079;ensembl_tx=ENST00000422737;identifier=ENSG00000189079	0	.
chr12	45836562	45836682	ensembl_gn=ARID2;ensembl_gene_id=ENSG00000189079;ensembl_tx=ENST00000334344;identifier=ARID2;ensembl_gn=ARID2;ensembl_gene_id=ENSG00000189079;ensembl_tx=ENST00000334344;identifier=ENSG00000189079;ensembl_gn=ARID2;ensembl_gene_id=ENSG00000189079;ensembl_tx=ENST00000422737;identifier=ARID2;ensembl_gn=ARID2;ensembl_gene_id=ENSG00000189079;ensembl_tx=ENST00000422737;identifier=ENSG00000189079	0	.
chr12	45836730	45837001	ensembl_gn=ARID2;ensembl_gene_id=ENSG00000189079;ensembl_tx=ENST00000334344;identifier=ARID2;ensembl_gn=ARID2;ensembl_gene_id=ENSG00000189079;ensembl_tx=ENST00000334344;identifier=ENSG00000189079;ensembl_gn=ARID2;ensembl_gene_id=ENSG00000189079;ensembl_tx=ENST00000422737;identifier=ARID2;ensembl_gn=ARID2;ensembl_gene_id=ENSG00000189079;ensembl_tx=ENST00000422737;identifier=ENSG00000189079;ensembl…	0	.
chr12	45837309	45837429	ensembl_gn=ARID2;ensembl_gene_id=ENSG00000189079;ensembl_tx=ENST00000334344;identifier=ARID2;ensembl_gn=ARID2;ensembl_gene_id=ENSG00000189079;ensembl_tx=ENST00000334344;identifier=ENSG00000189079;ensembl_gn=ARID2;ensembl_gene_id=ENSG00000189079;ensembl_tx=ENST00000422737;identifier=ARID2;ensembl_gn=ARID2;ensembl_gene_id=ENSG00000189079;ensembl_tx=ENST00000422737;identifier=ENSG00000189079;ensembl…	0	.
chr12	45837487	45837717	ensembl_gn=ARID2;ensembl_gene_id=ENSG00000189079;ensembl_tx=ENST00000334344;identifier=ARID2;ensembl_gn=ARID2;ensembl_gene_id=ENSG00000189079;ensembl_tx=ENST00000334344;identifier=ENSG00000189079;ensembl_gn=ARID2;ensembl_gene_id=ENSG00000189079;ensembl_tx=ENST00000422737;identifier=ARID2;ensembl_gn=ARID2;ensembl_gene_id=ENSG00000189079;ensembl_tx=ENST00000422737;identifier=ENSG00000189079;ensembl…	0	.
chr12	45839318	45842244	ensembl_gn=ARID2;ensembl_gene_id=ENSG00000189079;ensembl_tx=ENST00000334344;identifier=ARID2;ensembl_gn=ARID2;ensembl_gene_id=ENSG00000189079;ensembl_tx=ENST00000334344;identifier=ENSG00000189079;ensembl_gn=ARID2;ensembl_gene_id=ENSG00000189079;ensembl_tx=ENST00000422737;identifier=ARID2;ensembl_gn=ARID2;ensembl_gene_id=ENSG00000189079;ensembl_tx=ENST00000422737;identifier=ENSG00000189079;ensembl…	0	.
chr12	45845971	45846091	ensembl_gn=ARID2;ensembl_gene_id=ENSG00000189079;ensembl_tx=ENST00000479608;identifier=ARID2;ensembl_gn=ARID2;ensembl_gene_id=ENSG00000189079;ensembl_tx=ENST00000479608;identifier=ENSG00000189079	0	.
chr12	45846836	45846956	ensembl_gn=ARID2;ensembl_gene_id=ENSG00000189079;ensembl_tx=ENST00000334344;identifier=ARID2;ensembl_gn=ARID2;ensembl_gene_id=ENSG00000189079;ensembl_tx=ENST00000334344;identifier=ENSG00000189079;ensembl_gn=ARID2;ensembl_gene_id=ENSG00000189079;ensembl_tx=ENST00000422737;identifier=ARID2;ensembl_gn=ARID2;ensembl_gene_id=ENSG00000189079;ensembl_tx=ENST00000422737;identifier=ENSG00000189079;ensembl…	0	.
chr12	45848825	45848980	ensembl_gn=ARID2;ensembl_gene_id=ENSG00000189079;ensembl_tx=ENST00000334344;identifier=ARID2;ensembl_gn=ARID2;ensembl_gene_id=ENSG00000189079;ensembl_tx=ENST00000334344;identifier=ENSG00000189079;ensembl_gn=ARID2;ensembl_gene_id=ENSG00000189079;ensembl_tx=ENST00000422737;identifier=ARID2;ensembl_gn=ARID2;ensembl_gene_id=ENSG00000189079;ensembl_tx=ENST00000422737;identifier=ENSG00000189079;ensembl…	0	.
chr12	45849569	45849786	ensembl_gn=ARID2;ensembl_gene_id=ENSG00000189079;ensembl_tx=ENST00000334344;identifier=ARID2;ensembl_gn=ARID2;ensembl_gene_id=ENSG00000189079;ensembl_tx=ENST00000334344;identifier=ENSG00000189079;ensembl_gn=ARID2;ensembl_gene_id=ENSG00000189079;ensembl_tx=ENST00000422737;identifier=ARID2;ensembl_gn=ARID2;ensembl_gene_id=ENSG00000189079;ensembl_tx=ENST00000422737;identifier=ENSG00000189079;ensembl…	0	.
chr12	45850025	45852906	ensembl_gn=ARID2;ensembl_gene_id=ENSG00000189079;ensembl_tx=ENST00000334344;identifier=ARID2;ensembl_gn=ARID2;ensembl_gene_id=ENSG00000189079;ensembl_tx=ENST00000334344;identifier=ENSG00000189079;ensembl_gn=ARID2;ensembl_gene_id=ENSG00000189079;ensembl_tx=ENST00000422737;identifier=ARID2;ensembl_gn=ARID2;ensembl_gene_id=ENSG00000189079;ensembl_tx=ENST00000422737;identifier=ENSG00000189079;ensembl…	0	.
chr12	45860790	45860959	ensembl_gn=ARID2;ensembl_gene_id=ENSG00000189079;ensembl_tx=ENST00000334344;identifier=ARID2;ensembl_gn=ARID2;ensembl_gene_id=ENSG00000189079;ensembl_tx=ENST00000334344;identifier=ENSG00000189079;ensembl_gn=ARID2;ensembl_gene_id=ENSG00000189079;ensembl_tx=ENST00000422737;identifier=ARID2;ensembl_gn=ARID2;ensembl_gene_id=ENSG00000189079;ensembl_tx=ENST00000422737;identifier=ENSG00000189079;ensembl…	0	.
chr12	45891769	45891928	ensembl_gn=ARID2;ensembl_gene_id=ENSG00000189079;ensembl_tx=ENST00000334344;identifier=ARID2;ensembl_gn=ARID2;ensembl_gene_id=ENSG00000189079;ensembl_tx=ENST00000334344;identifier=ENSG00000189079;ensembl_gn=ARID2;ensembl_gene_id=ENSG00000189079;ensembl_tx=ENST00000422737;identifier=ARID2;ensembl_gn=ARID2;ensembl_gene_id=ENSG00000189079;ensembl_tx=ENST00000422737;identifier=ENSG00000189079;ensembl…	0	.
chr12	45891993	45892113	ensembl_gn=ARID2;ensembl_gene_id=ENSG00000189079;ensembl_tx=ENST00000334344;identifier=ARID2;ensembl_gn=ARID2;ensembl_gene_id=ENSG00000189079;ensembl_tx=ENST00000334344;identifier=ENSG00000189079;ensembl_gn=ARID2;ensembl_gene_id=ENSG00000189079;ensembl_tx=ENST00000422737;identifier=ARID2;ensembl_gn=ARID2;ensembl_gene_id=ENSG00000189079;ensembl_tx=ENST00000422737;identifier=ENSG00000189079;ensembl…	0	.
chr12	45893409	45893928	ensembl_gn=ARID2;ensembl_gene_id=ENSG00000189079;ensembl_tx=ENST00000334344;identifier=ARID2;ensembl_gn=ARID2;ensembl_gene_id=ENSG00000189079;ensembl_tx=ENST00000334344;identifier=ENSG00000189079;ensembl_gn=ARID2;ensembl_gene_id=ENSG00000189079;ensembl_tx=ENST00000422737;identifier=ARID2;ensembl_gn=ARID2;ensembl_gene_id=ENSG00000189079;ensembl_tx=ENST00000422737;identifier=ENSG00000189079;ensembl…	0	.
chr12	45904310	45904430	ensembl_gn=ARID2;ensembl_gene_id=ENSG00000189079;ensembl_tx=ENST00000457135;identifier=ARID2;ensembl_gn=ARID2;ensembl_gene_id=ENSG00000189079;ensembl_tx=ENST00000457135;identifier=ENSG00000189079	0	.
chr12	45904923	45908050	ensembl_gn=ARID2;ensembl_gene_id=ENSG00000189079;ensembl_tx=ENST00000334344;identifier=ARID2;ensembl_gn=ARID2;ensembl_gene_id=ENSG00000189079;ensembl_tx=ENST00000334344;identifier=ENSG00000189079;ensembl_gn=ARID2;ensembl_gene_id=ENSG00000189079;ensembl_tx=ENST00000444670;identifier=ARID2;ensembl_gn=ARID2;ensembl_gene_id=ENSG00000189079;ensembl_tx=ENST00000444670;identifier=ENSG00000189079;ensembl…	0	.
chr12	50084961	50085556	ensembl_gn=SMARCD1;ensembl_gene_id=ENSG00000066117;ensembl_tx=ENST00000381513;identifier=ENSG00000066117;ensembl_gn=SMARCD1;ensembl_gene_id=ENSG00000066117;ensembl_tx=ENST00000381513;identifier=SMARCD1;ensembl_gn=SMARCD1;ensembl_gene_id=ENSG00000066117;ensembl_tx=ENST00000394963;identifier=ENSG00000066117;ensembl_gn=SMARCD1;ensembl_gene_id=ENSG00000066117;ensembl_tx=ENST00000394963;identifier=SMA…	0	.
chr12	50085672	50085880	ensembl_gn=SMARCD1;ensembl_gene_id=ENSG00000066117;ensembl_tx=ENST00000551497;identifier=ENSG00000066117;ensembl_gn=SMARCD1;ensembl_gene_id=ENSG00000066117;ensembl_tx=ENST00000551497;identifier=SMARCD1	0	.
chr12	50086150	50086358	ensembl_gn=SMARCD1;ensembl_gene_id=ENSG00000066117;ensembl_tx=ENST00000381513;identifier=ENSG00000066117;ensembl_gn=SMARCD1;ensembl_gene_id=ENSG00000066117;ensembl_tx=ENST00000381513;identifier=SMARCD1;ensembl_gn=SMARCD1;ensembl_gene_id=ENSG00000066117;ensembl_tx=ENST00000394963;identifier=ENSG00000066117;ensembl_gn=SMARCD1;ensembl_gene_id=ENSG00000066117;ensembl_tx=ENST00000394963;identifier=SMA…	0	.
chr12	50086582	50086702	ensembl_gn=SMARCD1;ensembl_gene_id=ENSG00000066117;ensembl_tx=ENST00000381513;identifier=ENSG00000066117;ensembl_gn=SMARCD1;ensembl_gene_id=ENSG00000066117;ensembl_tx=ENST00000381513;identifier=SMARCD1;ensembl_gn=SMARCD1;ensembl_gene_id=ENSG00000066117;ensembl_tx=ENST00000394963;identifier=ENSG00000066117;ensembl_gn=SMARCD1;ensembl_gene_id=ENSG00000066117;ensembl_tx=ENST00000394963;identifier=SMA…	0	.
chr12	50086745	50086927	ensembl_gn=SMARCD1;ensembl_gene_id=ENSG00000066117;ensembl_tx=ENST00000381513;identifier=ENSG00000066117;ensembl_gn=SMARCD1;ensembl_gene_id=ENSG00000066117;ensembl_tx=ENST00000381513;identifier=SMARCD1;ensembl_gn=SMARCD1;ensembl_gene_id=ENSG00000066117;ensembl_tx=ENST00000394963;identifier=ENSG00000066117;ensembl_gn=SMARCD1;ensembl_gene_id=ENSG00000066117;ensembl_tx=ENST00000394963;identifier=SMA…	0	.
chr12	50087352	50087495	ensembl_gn=SMARCD1;ensembl_gene_id=ENSG00000066117;ensembl_tx=ENST00000381513;identifier=ENSG00000066117;ensembl_gn=SMARCD1;ensembl_gene_id=ENSG00000066117;ensembl_tx=ENST00000381513;identifier=SMARCD1;ensembl_gn=SMARCD1;ensembl_gene_id=ENSG00000066117;ensembl_tx=ENST00000394963;identifier=ENSG00000066117;ensembl_gn=SMARCD1;ensembl_gene_id=ENSG00000066117;ensembl_tx=ENST00000394963;identifier=SMA…	0	.
chr12	50088202	50088322	ensembl_gn=SMARCD1;ensembl_gene_id=ENSG00000066117;ensembl_tx=ENST00000548573;identifier=ENSG00000066117;ensembl_gn=SMARCD1;ensembl_gene_id=ENSG00000066117;ensembl_tx=ENST00000548573;identifier=SMARCD1	0	.
chr12	50088510	50089432	ensembl_gn=SMARCD1;ensembl_gene_id=ENSG00000066117;ensembl_tx=ENST00000381513;identifier=ENSG00000066117;ensembl_gn=SMARCD1;ensembl_gene_id=ENSG00000066117;ensembl_tx=ENST00000381513;identifier=SMARCD1;ensembl_gn=SMARCD1;ensembl_gene_id=ENSG00000066117;ensembl_tx=ENST00000394963;identifier=ENSG00000066117;ensembl_gn=SMARCD1;ensembl_gene_id=ENSG00000066117;ensembl_tx=ENST00000394963;identifier=SMA…	0	.
chr12	50089873	50089995	ensembl_gn=SMARCD1;ensembl_gene_id=ENSG00000066117;ensembl_tx=ENST00000381513;identifier=ENSG00000066117;ensembl_gn=SMARCD1;ensembl_gene_id=ENSG00000066117;ensembl_tx=ENST00000381513;identifier=SMARCD1;ensembl_gn=SMARCD1;ensembl_gene_id=ENSG00000066117;ensembl_tx=ENST00000394963;identifier=ENSG00000066117;ensembl_gn=SMARCD1;ensembl_gene_id=ENSG00000066117;ensembl_tx=ENST00000394963;identifier=SMA…	0	.
chr12	50090230	50090412	ensembl_gn=SMARCD1;ensembl_gene_id=ENSG00000066117;ensembl_tx=ENST00000381513;identifier=ENSG00000066117;ensembl_gn=SMARCD1;ensembl_gene_id=ENSG00000066117;ensembl_tx=ENST00000381513;identifier=SMARCD1;ensembl_gn=SMARCD1;ensembl_gene_id=ENSG00000066117;ensembl_tx=ENST00000394963;identifier=ENSG00000066117;ensembl_gn=SMARCD1;ensembl_gene_id=ENSG00000066117;ensembl_tx=ENST00000394963;identifier=SMA…	0	.
chr12	50090481	50090601	ensembl_gn=SMARCD1;ensembl_gene_id=ENSG00000066117;ensembl_tx=ENST00000381513;identifier=ENSG00000066117;ensembl_gn=SMARCD1;ensembl_gene_id=ENSG00000066117;ensembl_tx=ENST00000381513;identifier=SMARCD1;ensembl_gn=SMARCD1;ensembl_gene_id=ENSG00000066117;ensembl_tx=ENST00000394963;identifier=ENSG00000066117;ensembl_gn=SMARCD1;ensembl_gene_id=ENSG00000066117;ensembl_tx=ENST00000394963;identifier=SMA…	0	.
chr12	50094426	50094582	ensembl_gn=SMARCD1;ensembl_gene_id=ENSG00000066117;ensembl_tx=ENST00000381513;identifier=ENSG00000066117;ensembl_gn=SMARCD1;ensembl_gene_id=ENSG00000066117;ensembl_tx=ENST00000381513;identifier=SMARCD1;ensembl_gn=SMARCD1;ensembl_gene_id=ENSG00000066117;ensembl_tx=ENST00000394963;identifier=ENSG00000066117;ensembl_gn=SMARCD1;ensembl_gene_id=ENSG00000066117;ensembl_tx=ENST00000394963;identifier=SMA…	0	.
chr12	50096648	50096982	ensembl_gn=SMARCD1;ensembl_gene_id=ENSG00000066117;ensembl_tx=ENST00000394963;identifier=ENSG00000066117;ensembl_gn=SMARCD1;ensembl_gene_id=ENSG00000066117;ensembl_tx=ENST00000394963;identifier=SMARCD1;ensembl_gn=SMARCD1;ensembl_gene_id=ENSG00000066117;ensembl_tx=ENST00000548573;identifier=ENSG00000066117;ensembl_gn=SMARCD1;ensembl_gene_id=ENSG00000066117;ensembl_tx=ENST00000548573;identifier=SMA…	0	.
chr12	50098484	50098825	ensembl_gn=SMARCD1;ensembl_gene_id=ENSG00000066117;ensembl_tx=ENST00000381513;identifier=ENSG00000066117;ensembl_gn=SMARCD1;ensembl_gene_id=ENSG00000066117;ensembl_tx=ENST00000381513;identifier=SMARCD1;ensembl_gn=SMARCD1;ensembl_gene_id=ENSG00000066117;ensembl_tx=ENST00000394963;identifier=ENSG00000066117;ensembl_gn=SMARCD1;ensembl_gene_id=ENSG00000066117;ensembl_tx=ENST00000394963;identifier=SMA…	0	.
chr12	50098936	50100722	ensembl_gn=SMARCD1;ensembl_gene_id=ENSG00000066117;ensembl_tx=ENST00000381513;identifier=ENSG00000066117;ensembl_gn=SMARCD1;ensembl_gene_id=ENSG00000066117;ensembl_tx=ENST00000381513;identifier=SMARCD1;ensembl_gn=SMARCD1;ensembl_gene_id=ENSG00000066117;ensembl_tx=ENST00000394963;identifier=ENSG00000066117;ensembl_gn=SMARCD1;ensembl_gene_id=ENSG00000066117;ensembl_tx=ENST00000394963;identifier=SMA…	0	.
chr12	56162972	56163775	ensembl_gn=SMARCC2;ensembl_gene_id=ENSG00000139613;ensembl_tx=ENST00000267064;identifier=ENSG00000139613;ensembl_gn=SMARCC2;ensembl_gene_id=ENSG00000139613;ensembl_tx=ENST00000267064;identifier=SMARCC2;ensembl_gn=SMARCC2;ensembl_gene_id=ENSG00000139613;ensembl_tx=ENST00000347471;identifier=ENSG00000139613;ensembl_gn=SMARCC2;ensembl_gene_id=ENSG00000139613;ensembl_tx=ENST00000347471;identifier=SMA…	0	.
chr12	56164292	56164741	ensembl_gn=SMARCC2;ensembl_gene_id=ENSG00000139613;ensembl_tx=ENST00000267064;identifier=ENSG00000139613;ensembl_gn=SMARCC2;ensembl_gene_id=ENSG00000139613;ensembl_tx=ENST00000267064;identifier=SMARCC2;ensembl_gn=SMARCC2;ensembl_gene_id=ENSG00000139613;ensembl_tx=ENST00000347471;identifier=ENSG00000139613;ensembl_gn=SMARCC2;ensembl_gene_id=ENSG00000139613;ensembl_tx=ENST00000347471;identifier=SMA…	0	.
chr12	56165307	56165709	ensembl_gn=SMARCC2;ensembl_gene_id=ENSG00000139613;ensembl_tx=ENST00000267064;identifier=ENSG00000139613;ensembl_gn=SMARCC2;ensembl_gene_id=ENSG00000139613;ensembl_tx=ENST00000267064;identifier=SMARCC2;ensembl_gn=SMARCC2;ensembl_gene_id=ENSG00000139613;ensembl_tx=ENST00000347471;identifier=ENSG00000139613;ensembl_gn=SMARCC2;ensembl_gene_id=ENSG00000139613;ensembl_tx=ENST00000347471;identifier=SMA…	0	.
chr12	56168049	56168204	ensembl_gn=SMARCC2;ensembl_gene_id=ENSG00000139613;ensembl_tx=ENST00000267064;identifier=ENSG00000139613;ensembl_gn=SMARCC2;ensembl_gene_id=ENSG00000139613;ensembl_tx=ENST00000267064;identifier=SMARCC2;ensembl_gn=SMARCC2;ensembl_gene_id=ENSG00000139613;ensembl_tx=ENST00000347471;identifier=ENSG00000139613;ensembl_gn=SMARCC2;ensembl_gene_id=ENSG00000139613;ensembl_tx=ENST00000347471;identifier=SMA…	0	.
chr12	56169518	56169705	ensembl_gn=SMARCC2;ensembl_gene_id=ENSG00000139613;ensembl_tx=ENST00000267064;identifier=ENSG00000139613;ensembl_gn=SMARCC2;ensembl_gene_id=ENSG00000139613;ensembl_tx=ENST00000267064;identifier=SMARCC2;ensembl_gn=SMARCC2;ensembl_gene_id=ENSG00000139613;ensembl_tx=ENST00000347471;identifier=ENSG00000139613;ensembl_gn=SMARCC2;ensembl_gene_id=ENSG00000139613;ensembl_tx=ENST00000347471;identifier=SMA…	0	.
chr12	56169765	56169921	ensembl_gn=SMARCC2;ensembl_gene_id=ENSG00000139613;ensembl_tx=ENST00000267064;identifier=ENSG00000139613;ensembl_gn=SMARCC2;ensembl_gene_id=ENSG00000139613;ensembl_tx=ENST00000267064;identifier=SMARCC2;ensembl_gn=SMARCC2;ensembl_gene_id=ENSG00000139613;ensembl_tx=ENST00000347471;identifier=ENSG00000139613;ensembl_gn=SMARCC2;ensembl_gene_id=ENSG00000139613;ensembl_tx=ENST00000347471;identifier=SMA…	0	.
chr12	56170116	56170236	ensembl_gn=SMARCC2;ensembl_gene_id=ENSG00000139613;ensembl_tx=ENST00000267064;identifier=ENSG00000139613;ensembl_gn=SMARCC2;ensembl_gene_id=ENSG00000139613;ensembl_tx=ENST00000267064;identifier=SMARCC2;ensembl_gn=SMARCC2;ensembl_gene_id=ENSG00000139613;ensembl_tx=ENST00000347471;identifier=ENSG00000139613;ensembl_gn=SMARCC2;ensembl_gene_id=ENSG00000139613;ensembl_tx=ENST00000347471;identifier=SMA…	0	.
chr12	56171260	56171442	ensembl_gn=SMARCC2;ensembl_gene_id=ENSG00000139613;ensembl_tx=ENST00000267064;identifier=ENSG00000139613;ensembl_gn=SMARCC2;ensembl_gene_id=ENSG00000139613;ensembl_tx=ENST00000267064;identifier=SMARCC2;ensembl_gn=SMARCC2;ensembl_gene_id=ENSG00000139613;ensembl_tx=ENST00000347471;identifier=ENSG00000139613;ensembl_gn=SMARCC2;ensembl_gene_id=ENSG00000139613;ensembl_tx=ENST00000347471;identifier=SMA…	0	.
chr12	56171668	56171947	ensembl_gn=SMARCC2;ensembl_gene_id=ENSG00000139613;ensembl_tx=ENST00000267064;identifier=ENSG00000139613;ensembl_gn=SMARCC2;ensembl_gene_id=ENSG00000139613;ensembl_tx=ENST00000267064;identifier=SMARCC2;ensembl_gn=SMARCC2;ensembl_gene_id=ENSG00000139613;ensembl_tx=ENST00000347471;identifier=ENSG00000139613;ensembl_gn=SMARCC2;ensembl_gene_id=ENSG00000139613;ensembl_tx=ENST00000347471;identifier=SMA…	0	.
chr12	56172228	56172500	ensembl_gn=SMARCC2;ensembl_gene_id=ENSG00000139613;ensembl_tx=ENST00000267064;identifier=ENSG00000139613;ensembl_gn=SMARCC2;ensembl_gene_id=ENSG00000139613;ensembl_tx=ENST00000267064;identifier=SMARCC2;ensembl_gn=SMARCC2;ensembl_gene_id=ENSG00000139613;ensembl_tx=ENST00000347471;identifier=ENSG00000139613;ensembl_gn=SMARCC2;ensembl_gene_id=ENSG00000139613;ensembl_tx=ENST00000347471;identifier=SMA…	0	.
chr12	56172574	56172714	ensembl_gn=SMARCC2;ensembl_gene_id=ENSG00000139613;ensembl_tx=ENST00000267064;identifier=ENSG00000139613;ensembl_gn=SMARCC2;ensembl_gene_id=ENSG00000139613;ensembl_tx=ENST00000267064;identifier=SMARCC2;ensembl_gn=SMARCC2;ensembl_gene_id=ENSG00000139613;ensembl_tx=ENST00000347471;identifier=ENSG00000139613;ensembl_gn=SMARCC2;ensembl_gene_id=ENSG00000139613;ensembl_tx=ENST00000347471;identifier=SMA…	0	.
chr12	56172923	56173043	ensembl_gn=SMARCC2;ensembl_gene_id=ENSG00000139613;ensembl_tx=ENST00000347471;identifier=ENSG00000139613;ensembl_gn=SMARCC2;ensembl_gene_id=ENSG00000139613;ensembl_tx=ENST00000347471;identifier=SMARCC2;ensembl_gn=SMARCC2;ensembl_gene_id=ENSG00000139613;ensembl_tx=ENST00000394023;identifier=ENSG00000139613;ensembl_gn=SMARCC2;ensembl_gene_id=ENSG00000139613;ensembl_tx=ENST00000394023;identifier=SMA…	0	.
chr12	56173685	56173859	ensembl_gn=SMARCC2;ensembl_gene_id=ENSG00000139613;ensembl_tx=ENST00000267064;identifier=ENSG00000139613;ensembl_gn=SMARCC2;ensembl_gene_id=ENSG00000139613;ensembl_tx=ENST00000267064;identifier=SMARCC2;ensembl_gn=SMARCC2;ensembl_gene_id=ENSG00000139613;ensembl_tx=ENST00000347471;identifier=ENSG00000139613;ensembl_gn=SMARCC2;ensembl_gene_id=ENSG00000139613;ensembl_tx=ENST00000347471;identifier=SMA…	0	.
chr12	56174520	56174774	ensembl_gn=SMARCC2;ensembl_gene_id=ENSG00000139613;ensembl_tx=ENST00000267064;identifier=ENSG00000139613;ensembl_gn=SMARCC2;ensembl_gene_id=ENSG00000139613;ensembl_tx=ENST00000267064;identifier=SMARCC2;ensembl_gn=SMARCC2;ensembl_gene_id=ENSG00000139613;ensembl_tx=ENST00000347471;identifier=ENSG00000139613;ensembl_gn=SMARCC2;ensembl_gene_id=ENSG00000139613;ensembl_tx=ENST00000347471;identifier=SMA…	0	.
chr12	56177997	56178117	ensembl_gn=SMARCC2;ensembl_gene_id=ENSG00000139613;ensembl_tx=ENST00000267064;identifier=ENSG00000139613;ensembl_gn=SMARCC2;ensembl_gene_id=ENSG00000139613;ensembl_tx=ENST00000267064;identifier=SMARCC2;ensembl_gn=SMARCC2;ensembl_gene_id=ENSG00000139613;ensembl_tx=ENST00000347471;identifier=ENSG00000139613;ensembl_gn=SMARCC2;ensembl_gene_id=ENSG00000139613;ensembl_tx=ENST00000347471;identifier=SMA…	0	.
chr12	56178393	56178857	ensembl_gn=SMARCC2;ensembl_gene_id=ENSG00000139613;ensembl_tx=ENST00000267064;identifier=ENSG00000139613;ensembl_gn=SMARCC2;ensembl_gene_id=ENSG00000139613;ensembl_tx=ENST00000267064;identifier=SMARCC2;ensembl_gn=SMARCC2;ensembl_gene_id=ENSG00000139613;ensembl_tx=ENST00000347471;identifier=ENSG00000139613;ensembl_gn=SMARCC2;ensembl_gene_id=ENSG00000139613;ensembl_tx=ENST00000347471;identifier=SMA…	0	.
chr12	56178966	56179086	ensembl_gn=SMARCC2;ensembl_gene_id=ENSG00000139613;ensembl_tx=ENST00000267064;identifier=ENSG00000139613;ensembl_gn=SMARCC2;ensembl_gene_id=ENSG00000139613;ensembl_tx=ENST00000267064;identifier=SMARCC2;ensembl_gn=SMARCC2;ensembl_gene_id=ENSG00000139613;ensembl_tx=ENST00000347471;identifier=ENSG00000139613;ensembl_gn=SMARCC2;ensembl_gene_id=ENSG00000139613;ensembl_tx=ENST00000347471;identifier=SMA…	0	.
chr12	56180966	56181607	ensembl_gn=SMARCC2;ensembl_gene_id=ENSG00000139613;ensembl_tx=ENST00000267064;identifier=ENSG00000139613;ensembl_gn=SMARCC2;ensembl_gene_id=ENSG00000139613;ensembl_tx=ENST00000267064;identifier=SMARCC2;ensembl_gn=SMARCC2;ensembl_gene_id=ENSG00000139613;ensembl_tx=ENST00000347471;identifier=ENSG00000139613;ensembl_gn=SMARCC2;ensembl_gene_id=ENSG00000139613;ensembl_tx=ENST00000347471;identifier=SMA…	0	.
chr12	56181693	56181845	ensembl_gn=SMARCC2;ensembl_gene_id=ENSG00000139613;ensembl_tx=ENST00000267064;identifier=ENSG00000139613;ensembl_gn=SMARCC2;ensembl_gene_id=ENSG00000139613;ensembl_tx=ENST00000267064;identifier=SMARCC2;ensembl_gn=SMARCC2;ensembl_gene_id=ENSG00000139613;ensembl_tx=ENST00000347471;identifier=ENSG00000139613;ensembl_gn=SMARCC2;ensembl_gene_id=ENSG00000139613;ensembl_tx=ENST00000347471;identifier=SMA…	0	.
chr12	56181981	56182101	ensembl_gn=SMARCC2;ensembl_gene_id=ENSG00000139613;ensembl_tx=ENST00000267064;identifier=ENSG00000139613;ensembl_gn=SMARCC2;ensembl_gene_id=ENSG00000139613;ensembl_tx=ENST00000267064;identifier=SMARCC2;ensembl_gn=SMARCC2;ensembl_gene_id=ENSG00000139613;ensembl_tx=ENST00000347471;identifier=ENSG00000139613;ensembl_gn=SMARCC2;ensembl_gene_id=ENSG00000139613;ensembl_tx=ENST00000347471;identifier=SMA…	0	.
chr12	56183313	56185736	ensembl_gn=SMARCC2;ensembl_gene_id=ENSG00000139613;ensembl_tx=ENST00000267064;identifier=ENSG00000139613;ensembl_gn=SMARCC2;ensembl_gene_id=ENSG00000139613;ensembl_tx=ENST00000267064;identifier=SMARCC2;ensembl_gn=SMARCC2;ensembl_gene_id=ENSG00000139613;ensembl_tx=ENST00000347471;identifier=ENSG00000139613;ensembl_gn=SMARCC2;ensembl_gene_id=ENSG00000139613;ensembl_tx=ENST00000347471;identifier=SMA…	0	.
chr12	56185779	56186250	ensembl_gn=SMARCC2;ensembl_gene_id=ENSG00000139613;ensembl_tx=ENST00000267064;identifier=ENSG00000139613;ensembl_gn=SMARCC2;ensembl_gene_id=ENSG00000139613;ensembl_tx=ENST00000267064;identifier=SMARCC2;ensembl_gn=SMARCC2;ensembl_gene_id=ENSG00000139613;ensembl_tx=ENST00000347471;identifier=ENSG00000139613;ensembl_gn=SMARCC2;ensembl_gene_id=ENSG00000139613;ensembl_tx=ENST00000347471;identifier=SMA…	0	.
chr12	56186588	56187316	ensembl_gn=SMARCC2;ensembl_gene_id=ENSG00000139613;ensembl_tx=ENST00000267064;identifier=ENSG00000139613;ensembl_gn=SMARCC2;ensembl_gene_id=ENSG00000139613;ensembl_tx=ENST00000267064;identifier=SMARCC2;ensembl_gn=SMARCC2;ensembl_gene_id=ENSG00000139613;ensembl_tx=ENST00000347471;identifier=ENSG00000139613;ensembl_gn=SMARCC2;ensembl_gene_id=ENSG00000139613;ensembl_tx=ENST00000347471;identifier=SMA…	0	.
chr12	56189340	56189577	ensembl_gn=SMARCC2;ensembl_gene_id=ENSG00000139613;ensembl_tx=ENST00000267064;identifier=ENSG00000139613;ensembl_gn=SMARCC2;ensembl_gene_id=ENSG00000139613;ensembl_tx=ENST00000267064;identifier=SMARCC2;ensembl_gn=SMARCC2;ensembl_gene_id=ENSG00000139613;ensembl_tx=ENST00000347471;identifier=ENSG00000139613;ensembl_gn=SMARCC2;ensembl_gene_id=ENSG00000139613;ensembl_tx=ENST00000347471;identifier=SMA…	0	.
chr1	26696022	26697550	ensembl_gn=ARID1A;ensembl_gene_id=ENSG00000117713;ensembl_tx=ENST00000324856;identifier=ARID1A;ensembl_gn=ARID1A;ensembl_gene_id=ENSG00000117713;ensembl_tx=ENST00000324856;identifier=ENSG00000117713;ensembl_gn=ARID1A;ensembl_gene_id=ENSG00000117713;ensembl_tx=ENST00000457599;identifier=ARID1A;ensembl_gn=ARID1A;ensembl_gene_id=ENSG00000117713;ensembl_tx=ENST00000457599;identifier=ENSG00000117713	0	.
chr1	26727697	26727883	ensembl_gn=ARID1A;ensembl_gene_id=ENSG00000117713;ensembl_tx=ENST00000524572;identifier=ARID1A;ensembl_gn=ARID1A;ensembl_gene_id=ENSG00000117713;ensembl_tx=ENST00000524572;identifier=ENSG00000117713	0	.
chr1	26729369	26729873	ensembl_gn=ARID1A;ensembl_gene_id=ENSG00000117713;ensembl_tx=ENST00000324856;identifier=ARID1A;ensembl_gn=ARID1A;ensembl_gene_id=ENSG00000117713;ensembl_tx=ENST00000324856;identifier=ENSG00000117713;ensembl_gn=ARID1A;ensembl_gene_id=ENSG00000117713;ensembl_tx=ENST00000374152;identifier=ARID1A;ensembl_gn=ARID1A;ensembl_gene_id=ENSG00000117713;ensembl_tx=ENST00000374152;identifier=ENSG00000117713;e…	0	.
chr1	26731141	26731614	ensembl_gn=ARID1A;ensembl_gene_id=ENSG00000117713;ensembl_tx=ENST00000324856;identifier=ARID1A;ensembl_gn=ARID1A;ensembl_gene_id=ENSG00000117713;ensembl_tx=ENST00000324856;identifier=ENSG00000117713;ensembl_gn=ARID1A;ensembl_gene_id=ENSG00000117713;ensembl_tx=ENST00000374152;identifier=ARID1A;ensembl_gn=ARID1A;ensembl_gene_id=ENSG00000117713;ensembl_tx=ENST00000374152;identifier=ENSG00000117713;e…	0	.
chr1	26732665	26732802	ensembl_gn=ARID1A;ensembl_gene_id=ENSG00000117713;ensembl_tx=ENST00000324856;identifier=ARID1A;ensembl_gn=ARID1A;ensembl_gene_id=ENSG00000117713;ensembl_tx=ENST00000324856;identifier=ENSG00000117713;ensembl_gn=ARID1A;ensembl_gene_id=ENSG00000117713;ensembl_tx=ENST00000374152;identifier=ARID1A;ensembl_gn=ARID1A;ensembl_gene_id=ENSG00000117713;ensembl_tx=ENST00000374152;identifier=ENSG00000117713;e…	0	.
chr1	26760845	26761106	ensembl_gn=ARID1A;ensembl_gene_id=ENSG00000117713;ensembl_tx=ENST00000324856;identifier=ARID1A;ensembl_gn=ARID1A;ensembl_gene_id=ENSG00000117713;ensembl_tx=ENST00000324856;identifier=ENSG00000117713;ensembl_gn=ARID1A;ensembl_gene_id=ENSG00000117713;ensembl_tx=ENST00000374152;identifier=ARID1A;ensembl_gn=ARID1A;ensembl_gene_id=ENSG00000117713;ensembl_tx=ENST00000374152;identifier=ENSG00000117713;e…	0	.
chr1	26761368	26761488	ensembl_gn=ARID1A;ensembl_gene_id=ENSG00000117713;ensembl_tx=ENST00000324856;identifier=ARID1A;ensembl_gn=ARID1A;ensembl_gene_id=ENSG00000117713;ensembl_tx=ENST00000324856;identifier=ENSG00000117713;ensembl_gn=ARID1A;ensembl_gene_id=ENSG00000117713;ensembl_tx=ENST00000374152;identifier=ARID1A;ensembl_gn=ARID1A;ensembl_gene_id=ENSG00000117713;ensembl_tx=ENST00000374152;identifier=ENSG00000117713;e…	0	.
chr1	26762141	26762329	ensembl_gn=ARID1A;ensembl_gene_id=ENSG00000117713;ensembl_tx=ENST00000324856;identifier=ARID1A;ensembl_gn=ARID1A;ensembl_gene_id=ENSG00000117713;ensembl_tx=ENST00000324856;identifier=ENSG00000117713;ensembl_gn=ARID1A;ensembl_gene_id=ENSG00000117713;ensembl_tx=ENST00000374152;identifier=ARID1A;ensembl_gn=ARID1A;ensembl_gene_id=ENSG00000117713;ensembl_tx=ENST00000374152;identifier=ENSG00000117713;e…	0	.
chr1	26762962	26763295	ensembl_gn=ARID1A;ensembl_gene_id=ENSG00000117713;ensembl_tx=ENST00000324856;identifier=ARID1A;ensembl_gn=ARID1A;ensembl_gene_id=ENSG00000117713;ensembl_tx=ENST00000324856;identifier=ENSG00000117713;ensembl_gn=ARID1A;ensembl_gene_id=ENSG00000117713;ensembl_tx=ENST00000374152;identifier=ARID1A;ensembl_gn=ARID1A;ensembl_gene_id=ENSG00000117713;ensembl_tx=ENST00000374152;identifier=ENSG00000117713;e…	0	.
chr1	26766210	26766576	ensembl_gn=ARID1A;ensembl_gene_id=ENSG00000117713;ensembl_tx=ENST00000324856;identifier=ARID1A;ensembl_gn=ARID1A;ensembl_gene_id=ENSG00000117713;ensembl_tx=ENST00000324856;identifier=ENSG00000117713;ensembl_gn=ARID1A;ensembl_gene_id=ENSG00000117713;ensembl_tx=ENST00000374152;identifier=ARID1A;ensembl_gn=ARID1A;ensembl_gene_id=ENSG00000117713;ensembl_tx=ENST00000374152;identifier=ENSG00000117713;e…	0	.
chr1	26767779	26768011	ensembl_gn=ARID1A;ensembl_gene_id=ENSG00000117713;ensembl_tx=ENST00000324856;identifier=ARID1A;ensembl_gn=ARID1A;ensembl_gene_id=ENSG00000117713;ensembl_tx=ENST00000324856;identifier=ENSG00000117713;ensembl_gn=ARID1A;ensembl_gene_id=ENSG00000117713;ensembl_tx=ENST00000374152;identifier=ARID1A;ensembl_gn=ARID1A;ensembl_gene_id=ENSG00000117713;ensembl_tx=ENST00000374152;identifier=ENSG00000117713;e…	0	.
chr1	26771108	26771336	ensembl_gn=ARID1A;ensembl_gene_id=ENSG00000117713;ensembl_tx=ENST00000324856;identifier=ARID1A;ensembl_gn=ARID1A;ensembl_gene_id=ENSG00000117713;ensembl_tx=ENST00000324856;identifier=ENSG00000117713;ensembl_gn=ARID1A;ensembl_gene_id=ENSG00000117713;ensembl_tx=ENST00000374152;identifier=ARID1A;ensembl_gn=ARID1A;ensembl_gene_id=ENSG00000117713;ensembl_tx=ENST00000374152;identifier=ENSG00000117713;e…	0	.
chr1	26772489	26772642	ensembl_gn=ARID1A;ensembl_gene_id=ENSG00000117713;ensembl_tx=ENST00000324856;identifier=ARID1A;ensembl_gn=ARID1A;ensembl_gene_id=ENSG00000117713;ensembl_tx=ENST00000324856;identifier=ENSG00000117713;ensembl_gn=ARID1A;ensembl_gene_id=ENSG00000117713;ensembl_tx=ENST00000374152;identifier=ARID1A;ensembl_gn=ARID1A;ensembl_gene_id=ENSG00000117713;ensembl_tx=ENST00000374152;identifier=ENSG00000117713;e…	0	.
chr1	26772801	26772997	ensembl_gn=ARID1A;ensembl_gene_id=ENSG00000117713;ensembl_tx=ENST00000324856;identifier=ARID1A;ensembl_gn=ARID1A;ensembl_gene_id=ENSG00000117713;ensembl_tx=ENST00000324856;identifier=ENSG00000117713;ensembl_gn=ARID1A;ensembl_gene_id=ENSG00000117713;ensembl_tx=ENST00000374152;identifier=ARID1A;ensembl_gn=ARID1A;ensembl_gene_id=ENSG00000117713;ensembl_tx=ENST00000374152;identifier=ENSG00000117713;e…	0	.
chr1	26773335	26773506	ensembl_gn=ARID1A;ensembl_gene_id=ENSG00000117713;ensembl_tx=ENST00000324856;identifier=ARID1A;ensembl_gn=ARID1A;ensembl_gene_id=ENSG00000117713;ensembl_tx=ENST00000324856;identifier=ENSG00000117713;ensembl_gn=ARID1A;ensembl_gene_id=ENSG00000117713;ensembl_tx=ENST00000374152;identifier=ARID1A;ensembl_gn=ARID1A;ensembl_gene_id=ENSG00000117713;ensembl_tx=ENST00000374152;identifier=ENSG00000117713;e…	0	.
chr1	26773569	26773727	ensembl_gn=ARID1A;ensembl_gene_id=ENSG00000117713;ensembl_tx=ENST00000324856;identifier=ARID1A;ensembl_gn=ARID1A;ensembl_gene_id=ENSG00000117713;ensembl_tx=ENST00000324856;identifier=ENSG00000117713;ensembl_gn=ARID1A;ensembl_gene_id=ENSG00000117713;ensembl_tx=ENST00000374152;identifier=ARID1A;ensembl_gn=ARID1A;ensembl_gene_id=ENSG00000117713;ensembl_tx=ENST00000374152;identifier=ENSG00000117713;e…	0	.
chr1	26773790	26773910	ensembl_gn=ARID1A;ensembl_gene_id=ENSG00000117713;ensembl_tx=ENST00000324856;identifier=ARID1A;ensembl_gn=ARID1A;ensembl_gene_id=ENSG00000117713;ensembl_tx=ENST00000324856;identifier=ENSG00000117713;ensembl_gn=ARID1A;ensembl_gene_id=ENSG00000117713;ensembl_tx=ENST00000374152;identifier=ARID1A;ensembl_gn=ARID1A;ensembl_gene_id=ENSG00000117713;ensembl_tx=ENST00000374152;identifier=ENSG00000117713;e…	0	.
chr1	26774318	26775230	ensembl_gn=ARID1A;ensembl_gene_id=ENSG00000117713;ensembl_tx=ENST00000324856;identifier=ARID1A;ensembl_gn=ARID1A;ensembl_gene_id=ENSG00000117713;ensembl_tx=ENST00000324856;identifier=ENSG00000117713;ensembl_gn=ARID1A;ensembl_gene_id=ENSG00000117713;ensembl_tx=ENST00000374152;identifier=ARID1A;ensembl_gn=ARID1A;ensembl_gene_id=ENSG00000117713;ensembl_tx=ENST00000374152;identifier=ENSG00000117713;e…	0	.
chr1	26775566	26775717	ensembl_gn=ARID1A;ensembl_gene_id=ENSG00000117713;ensembl_tx=ENST00000324856;identifier=ARID1A;ensembl_gn=ARID1A;ensembl_gene_id=ENSG00000117713;ensembl_tx=ENST00000324856;identifier=ENSG00000117713;ensembl_gn=ARID1A;ensembl_gene_id=ENSG00000117713;ensembl_tx=ENST00000374152;identifier=ARID1A;ensembl_gn=ARID1A;ensembl_gene_id=ENSG00000117713;ensembl_tx=ENST00000374152;identifier=ENSG00000117713;e…	0	.
chr1	26775806	26775966	ensembl_gn=ARID1A;ensembl_gene_id=ENSG00000117713;ensembl_tx=ENST00000532781;identifier=ARID1A;ensembl_gn=ARID1A;ensembl_gene_id=ENSG00000117713;ensembl_tx=ENST00000532781;identifier=ENSG00000117713	0	.
chr1	26779012	26782114	ensembl_gn=ARID1A;ensembl_gene_id=ENSG00000117713;ensembl_tx=ENST00000324856;identifier=ARID1A;ensembl_gn=ARID1A;ensembl_gene_id=ENSG00000117713;ensembl_tx=ENST00000324856;identifier=ENSG00000117713;ensembl_gn=ARID1A;ensembl_gene_id=ENSG00000117713;ensembl_tx=ENST00000374152;identifier=ARID1A;ensembl_gn=ARID1A;ensembl_gene_id=ENSG00000117713;ensembl_tx=ENST00000374152;identifier=ENSG00000117713;e…	0	.
chr13	48303740	48304059	ensembl_gn=RB1;ensembl_gene_id=ENSG00000139687;ensembl_tx=ENST00000267163;identifier=ENSG00000139687;ensembl_gn=RB1;ensembl_gene_id=ENSG00000139687;ensembl_tx=ENST00000267163;identifier=RB1;ensembl_gn=RB1;ensembl_gene_id=ENSG00000139687;ensembl_tx=ENST00000467505;identifier=ENSG00000139687;ensembl_gn=RB1;ensembl_gene_id=ENSG00000139687;ensembl_tx=ENST00000467505;identifier=RB1;ensembl_gn=RB1;ense…	0	.
chr13	48307269	48307416	ensembl_gn=RB1;ensembl_gene_id=ENSG00000139687;ensembl_tx=ENST00000267163;identifier=ENSG00000139687;ensembl_gn=RB1;ensembl_gene_id=ENSG00000139687;ensembl_tx=ENST00000267163;identifier=RB1;ensembl_gn=RB1;ensembl_gene_id=ENSG00000139687;ensembl_tx=ENST00000525036;identifier=ENSG00000139687;ensembl_gn=RB1;ensembl_gene_id=ENSG00000139687;ensembl_tx=ENST00000525036;identifier=RB1	0	.
chr13	48342588	48342724	ensembl_gn=RB1;ensembl_gene_id=ENSG00000139687;ensembl_tx=ENST00000267163;identifier=ENSG00000139687;ensembl_gn=RB1;ensembl_gene_id=ENSG00000139687;ensembl_tx=ENST00000267163;identifier=RB1;ensembl_gn=RB1;ensembl_gene_id=ENSG00000139687;ensembl_tx=ENST00000525036;identifier=ENSG00000139687;ensembl_gn=RB1;ensembl_gene_id=ENSG00000139687;ensembl_tx=ENST00000525036;identifier=RB1	0	.
chr13	48345069	48345209	ensembl_gn=RB1;ensembl_gene_id=ENSG00000139687;ensembl_tx=ENST00000267163;identifier=ENSG00000139687;ensembl_gn=RB1;ensembl_gene_id=ENSG00000139687;ensembl_tx=ENST00000267163;identifier=RB1;ensembl_gn=RB1;ensembl_gene_id=ENSG00000139687;ensembl_tx=ENST00000525036;identifier=ENSG00000139687;ensembl_gn=RB1;ensembl_gene_id=ENSG00000139687;ensembl_tx=ENST00000525036;identifier=RB1	0	.
chr13	48347784	48347904	ensembl_gn=RB1;ensembl_gene_id=ENSG00000139687;ensembl_tx=ENST00000267163;identifier=ENSG00000139687;ensembl_gn=RB1;ensembl_gene_id=ENSG00000139687;ensembl_tx=ENST00000267163;identifier=RB1;ensembl_gn=RB1;ensembl_gene_id=ENSG00000139687;ensembl_tx=ENST00000525036;identifier=ENSG00000139687;ensembl_gn=RB1;ensembl_gene_id=ENSG00000139687;ensembl_tx=ENST00000525036;identifier=RB1	0	.
chr13	48348929	48349049	ensembl_gn=RB1;ensembl_gene_id=ENSG00000139687;ensembl_tx=ENST00000267163;identifier=ENSG00000139687;ensembl_gn=RB1;ensembl_gene_id=ENSG00000139687;ensembl_tx=ENST00000267163;identifier=RB1;ensembl_gn=RB1;ensembl_gene_id=ENSG00000139687;ensembl_tx=ENST00000525036;identifier=ENSG00000139687;ensembl_gn=RB1;ensembl_gene_id=ENSG00000139687;ensembl_tx=ENST00000525036;identifier=RB1	0	.
chr13	48360006	48360747	ensembl_gn=RB1;ensembl_gene_id=ENSG00000139687;ensembl_tx=ENST00000267163;identifier=ENSG00000139687;ensembl_gn=RB1;ensembl_gene_id=ENSG00000139687;ensembl_tx=ENST00000267163;identifier=RB1;ensembl_gn=RB1;ensembl_gene_id=ENSG00000139687;ensembl_tx=ENST00000467505;identifier=ENSG00000139687;ensembl_gn=RB1;ensembl_gene_id=ENSG00000139687;ensembl_tx=ENST00000467505;identifier=RB1;ensembl_gn=RB1;ense…	0	.
chr13	48362804	48362967	ensembl_gn=RB1;ensembl_gene_id=ENSG00000139687;ensembl_tx=ENST00000267163;identifier=ENSG00000139687;ensembl_gn=RB1;ensembl_gene_id=ENSG00000139687;ensembl_tx=ENST00000267163;identifier=RB1;ensembl_gn=RB1;ensembl_gene_id=ENSG00000139687;ensembl_tx=ENST00000467505;identifier=ENSG00000139687;ensembl_gn=RB1;ensembl_gene_id=ENSG00000139687;ensembl_tx=ENST00000467505;identifier=RB1	0	.
chr13	48364872	48364992	ensembl_gn=RB1;ensembl_gene_id=ENSG00000139687;ensembl_tx=ENST00000267163;identifier=ENSG00000139687;ensembl_gn=RB1;ensembl_gene_id=ENSG00000139687;ensembl_tx=ENST00000267163;identifier=RB1	0	.
chr13	48367483	48367613	ensembl_gn=RB1;ensembl_gene_id=ENSG00000139687;ensembl_tx=ENST00000267163;identifier=ENSG00000139687;ensembl_gn=RB1;ensembl_gene_id=ENSG00000139687;ensembl_tx=ENST00000267163;identifier=RB1	0	.
chr13	48368505	48368625	ensembl_gn=RB1;ensembl_gene_id=ENSG00000139687;ensembl_tx=ENST00000267163;identifier=ENSG00000139687;ensembl_gn=RB1;ensembl_gene_id=ENSG00000139687;ensembl_tx=ENST00000267163;identifier=RB1	0	.
chr13	48373388	48373508	ensembl_gn=RB1;ensembl_gene_id=ENSG00000139687;ensembl_tx=ENST00000267163;identifier=ENSG00000139687;ensembl_gn=RB1;ensembl_gene_id=ENSG00000139687;ensembl_tx=ENST00000267163;identifier=RB1	0	.
chr13	48376907	48377044	ensembl_gn=RB1;ensembl_gene_id=ENSG00000139687;ensembl_tx=ENST00000267163;identifier=ENSG00000139687;ensembl_gn=RB1;ensembl_gene_id=ENSG00000139687;ensembl_tx=ENST00000267163;identifier=RB1	0	.
chr13	48379562	48379682	ensembl_gn=RB1;ensembl_gene_id=ENSG00000139687;ensembl_tx=ENST00000267163;identifier=ENSG00000139687;ensembl_gn=RB1;ensembl_gene_id=ENSG00000139687;ensembl_tx=ENST00000267163;identifier=RB1	0	.
chr13	48380008	48380128	ensembl_gn=RB1;ensembl_gene_id=ENSG00000139687;ensembl_tx=ENST00000267163;identifier=ENSG00000139687;ensembl_gn=RB1;ensembl_gene_id=ENSG00000139687;ensembl_tx=ENST00000267163;identifier=RB1	0	.
chr13	48380143	48380263	ensembl_gn=RB1;ensembl_gene_id=ENSG00000139687;ensembl_tx=ENST00000267163;identifier=ENSG00000139687;ensembl_gn=RB1;ensembl_gene_id=ENSG00000139687;ensembl_tx=ENST00000267163;identifier=RB1	0	.
chr13	48381236	48381453	ensembl_gn=RB1;ensembl_gene_id=ENSG00000139687;ensembl_tx=ENST00000267163;identifier=ENSG00000139687;ensembl_gn=RB1;ensembl_gene_id=ENSG00000139687;ensembl_tx=ENST00000267163;identifier=RB1	0	.
chr13	48444817	48445231	ensembl_gn=RB1;ensembl_gene_id=ENSG00000139687;ensembl_tx=ENST00000480491;identifier=ENSG00000139687;ensembl_gn=RB1;ensembl_gene_id=ENSG00000139687;ensembl_tx=ENST00000480491;identifier=RB1	0	.
chr13	48452982	48453121	ensembl_gn=RB1;ensembl_gene_id=ENSG00000139687;ensembl_tx=ENST00000267163;identifier=ENSG00000139687;ensembl_gn=RB1;ensembl_gene_id=ENSG00000139687;ensembl_tx=ENST00000267163;identifier=RB1;ensembl_gn=RB1;ensembl_gene_id=ENSG00000139687;ensembl_tx=ENST00000480491;identifier=ENSG00000139687;ensembl_gn=RB1;ensembl_gene_id=ENSG00000139687;ensembl_tx=ENST00000480491;identifier=RB1	0	.
chr13	48456193	48456359	ensembl_gn=RB1;ensembl_gene_id=ENSG00000139687;ensembl_tx=ENST00000267163;identifier=ENSG00000139687;ensembl_gn=RB1;ensembl_gene_id=ENSG00000139687;ensembl_tx=ENST00000267163;identifier=RB1;ensembl_gn=RB1;ensembl_gene_id=ENSG00000139687;ensembl_tx=ENST00000480491;identifier=ENSG00000139687;ensembl_gn=RB1;ensembl_gene_id=ENSG00000139687;ensembl_tx=ENST00000480491;identifier=RB1	0	.
chr13	48459677	48459843	ensembl_gn=RB1;ensembl_gene_id=ENSG00000139687;ensembl_tx=ENST00000267163;identifier=ENSG00000139687;ensembl_gn=RB1;ensembl_gene_id=ENSG00000139687;ensembl_tx=ENST00000267163;identifier=RB1	0	.
chr13	48463720	48463845	ensembl_gn=RB1;ensembl_gene_id=ENSG00000139687;ensembl_tx=ENST00000267163;identifier=ENSG00000139687;ensembl_gn=RB1;ensembl_gene_id=ENSG00000139687;ensembl_tx=ENST00000267163;identifier=RB1	0	.
chr13	48464987	48465121	ensembl_gn=RB1;ensembl_gene_id=ENSG00000139687;ensembl_tx=ENST00000267163;identifier=ENSG00000139687;ensembl_gn=RB1;ensembl_gene_id=ENSG00000139687;ensembl_tx=ENST00000267163;identifier=RB1	0	.
chr13	48465194	48465378	ensembl_gn=RB1;ensembl_gene_id=ENSG00000139687;ensembl_tx=ENST00000267163;identifier=ENSG00000139687;ensembl_gn=RB1;ensembl_gene_id=ENSG00000139687;ensembl_tx=ENST00000267163;identifier=RB1	0	.
chr13	48473315	48473435	ensembl_gn=RB1;ensembl_gene_id=ENSG00000139687;ensembl_tx=ENST00000267163;identifier=ENSG00000139687;ensembl_gn=RB1;ensembl_gene_id=ENSG00000139687;ensembl_tx=ENST00000267163;identifier=RB1	0	.
chr13	48476389	48476853	ensembl_gn=RB1;ensembl_gene_id=ENSG00000139687;ensembl_tx=ENST00000267163;identifier=ENSG00000139687;ensembl_gn=RB1;ensembl_gene_id=ENSG00000139687;ensembl_tx=ENST00000267163;identifier=RB1;ensembl_gn=RB1;ensembl_gene_id=ENSG00000139687;ensembl_tx=ENST00000484879;identifier=ENSG00000139687;ensembl_gn=RB1;ensembl_gene_id=ENSG00000139687;ensembl_tx=ENST00000484879;identifier=RB1;ensembl_gn=RB1;ense…	0	.
chr13	48477319	48477439	ensembl_gn=RB1;ensembl_gene_id=ENSG00000139687;ensembl_tx=ENST00000267163;identifier=ENSG00000139687;ensembl_gn=RB1;ensembl_gene_id=ENSG00000139687;ensembl_tx=ENST00000267163;identifier=RB1;ensembl_gn=RB1;ensembl_gene_id=ENSG00000139687;ensembl_tx=ENST00000484879;identifier=ENSG00000139687;ensembl_gn=RB1;ensembl_gene_id=ENSG00000139687;ensembl_tx=ENST00000484879;identifier=RB1;ensembl_gn=RB1;ense…	0	.
chr13	48479987	48481996	ensembl_gn=RB1;ensembl_gene_id=ENSG00000139687;ensembl_tx=ENST00000267163;identifier=ENSG00000139687;ensembl_gn=RB1;ensembl_gene_id=ENSG00000139687;ensembl_tx=ENST00000267163;identifier=RB1;ensembl_gn=RB1;ensembl_gene_id=ENSG00000139687;ensembl_tx=ENST00000484879;identifier=ENSG00000139687;ensembl_gn=RB1;ensembl_gene_id=ENSG00000139687;ensembl_tx=ENST00000484879;identifier=RB1;ensembl_gn=RB1;ense…	0	.
chr14	72619271	72619391	ensembl_gn=DPF3;ensembl_gene_id=ENSG00000205683;ensembl_tx=ENST00000556509;identifier=DPF3;ensembl_gn=DPF3;ensembl_gene_id=ENSG00000205683;ensembl_tx=ENST00000556509;identifier=ENSG00000205683	0	.
chr14	72619883	72620003	ensembl_gn=DPF3;ensembl_gene_id=ENSG00000205683;ensembl_tx=ENST00000556509;identifier=DPF3;ensembl_gn=DPF3;ensembl_gene_id=ENSG00000205683;ensembl_tx=ENST00000556509;identifier=ENSG00000205683	0	.
chr14	72629613	72629746	ensembl_gn=DPF3;ensembl_gene_id=ENSG00000205683;ensembl_tx=ENST00000556509;identifier=DPF3;ensembl_gn=DPF3;ensembl_gene_id=ENSG00000205683;ensembl_tx=ENST00000556509;identifier=ENSG00000205683	0	.
chr14	72661032	72662843	ensembl_gn=DPF3;ensembl_gene_id=ENSG00000205683;ensembl_tx=ENST00000366353;identifier=DPF3;ensembl_gn=DPF3;ensembl_gene_id=ENSG00000205683;ensembl_tx=ENST00000366353;identifier=ENSG00000205683;ensembl_gn=DPF3;ensembl_gene_id=ENSG00000205683;ensembl_tx=ENST00000381216;identifier=DPF3;ensembl_gn=DPF3;ensembl_gene_id=ENSG00000205683;ensembl_tx=ENST00000381216;identifier=ENSG00000205683;ensembl_gn=DP…	0	.
chr14	72669941	72671348	ensembl_gn=DPF3;ensembl_gene_id=ENSG00000205683;ensembl_tx=ENST00000366353;identifier=DPF3;ensembl_gn=DPF3;ensembl_gene_id=ENSG00000205683;ensembl_tx=ENST00000366353;identifier=ENSG00000205683;ensembl_gn=DPF3;ensembl_gene_id=ENSG00000205683;ensembl_tx=ENST00000381216;identifier=DPF3;ensembl_gn=DPF3;ensembl_gene_id=ENSG00000205683;ensembl_tx=ENST00000381216;identifier=ENSG00000205683;ensembl_gn=DP…	0	.
chr14	72674011	72674378	ensembl_gn=DPF3;ensembl_gene_id=ENSG00000205683;ensembl_tx=ENST00000366353;identifier=DPF3;ensembl_gn=DPF3;ensembl_gene_id=ENSG00000205683;ensembl_tx=ENST00000366353;identifier=ENSG00000205683;ensembl_gn=DPF3;ensembl_gene_id=ENSG00000205683;ensembl_tx=ENST00000381216;identifier=DPF3;ensembl_gn=DPF3;ensembl_gene_id=ENSG00000205683;ensembl_tx=ENST00000381216;identifier=ENSG00000205683;ensembl_gn=DP…	0	.
chr14	72675436	72675781	ensembl_gn=DPF3;ensembl_gene_id=ENSG00000205683;ensembl_tx=ENST00000556997;identifier=DPF3;ensembl_gn=DPF3;ensembl_gene_id=ENSG00000205683;ensembl_tx=ENST00000556997;identifier=ENSG00000205683	0	.
chr14	72679191	72679312	ensembl_gn=DPF3;ensembl_gene_id=ENSG00000205683;ensembl_tx=ENST00000556891;identifier=DPF3;ensembl_gn=DPF3;ensembl_gene_id=ENSG00000205683;ensembl_tx=ENST00000556891;identifier=ENSG00000205683	0	.
chr14	72693065	72693223	ensembl_gn=DPF3;ensembl_gene_id=ENSG00000205683;ensembl_tx=ENST00000366353;identifier=DPF3;ensembl_gn=DPF3;ensembl_gene_id=ENSG00000205683;ensembl_tx=ENST00000366353;identifier=ENSG00000205683;ensembl_gn=DPF3;ensembl_gene_id=ENSG00000205683;ensembl_tx=ENST00000381216;identifier=DPF3;ensembl_gn=DPF3;ensembl_gene_id=ENSG00000205683;ensembl_tx=ENST00000381216;identifier=ENSG00000205683;ensembl_gn=DP…	0	.
chr14	72714403	72714523	ensembl_gn=DPF3;ensembl_gene_id=ENSG00000205683;ensembl_tx=ENST00000366353;identifier=DPF3;ensembl_gn=DPF3;ensembl_gene_id=ENSG00000205683;ensembl_tx=ENST00000366353;identifier=ENSG00000205683;ensembl_gn=DPF3;ensembl_gene_id=ENSG00000205683;ensembl_tx=ENST00000381216;identifier=DPF3;ensembl_gn=DPF3;ensembl_gene_id=ENSG00000205683;ensembl_tx=ENST00000381216;identifier=ENSG00000205683;ensembl_gn=DP…	0	.
chr14	72723621	72723781	ensembl_gn=DPF3;ensembl_gene_id=ENSG00000205683;ensembl_tx=ENST00000366353;identifier=DPF3;ensembl_gn=DPF3;ensembl_gene_id=ENSG00000205683;ensembl_tx=ENST00000366353;identifier=ENSG00000205683;ensembl_gn=DPF3;ensembl_gene_id=ENSG00000205683;ensembl_tx=ENST00000381216;identifier=DPF3;ensembl_gn=DPF3;ensembl_gene_id=ENSG00000205683;ensembl_tx=ENST00000381216;identifier=ENSG00000205683;ensembl_gn=DP…	0	.
chr14	72723954	72724115	ensembl_gn=DPF3;ensembl_gene_id=ENSG00000205683;ensembl_tx=ENST00000557704;identifier=DPF3;ensembl_gn=DPF3;ensembl_gene_id=ENSG00000205683;ensembl_tx=ENST00000557704;identifier=ENSG00000205683	0	.
chr14	72731407	72731677	ensembl_gn=DPF3;ensembl_gene_id=ENSG00000205683;ensembl_tx=ENST00000555781;identifier=DPF3;ensembl_gn=DPF3;ensembl_gene_id=ENSG00000205683;ensembl_tx=ENST00000555781;identifier=ENSG00000205683	0	.
chr14	72731796	72731944	ensembl_gn=DPF3;ensembl_gene_id=ENSG00000205683;ensembl_tx=ENST00000366353;identifier=DPF3;ensembl_gn=DPF3;ensembl_gene_id=ENSG00000205683;ensembl_tx=ENST00000366353;identifier=ENSG00000205683;ensembl_gn=DPF3;ensembl_gene_id=ENSG00000205683;ensembl_tx=ENST00000381216;identifier=DPF3;ensembl_gn=DPF3;ensembl_gene_id=ENSG00000205683;ensembl_tx=ENST00000381216;identifier=ENSG00000205683;ensembl_gn=DP…	0	.
chr14	72742431	72742721	ensembl_gn=DPF3;ensembl_gene_id=ENSG00000205683;ensembl_tx=ENST00000553608;identifier=DPF3;ensembl_gn=DPF3;ensembl_gene_id=ENSG00000205683;ensembl_tx=ENST00000553608;identifier=ENSG00000205683	0	.
chr14	72753253	72753381	ensembl_gn=DPF3;ensembl_gene_id=ENSG00000205683;ensembl_tx=ENST00000366353;identifier=DPF3;ensembl_gn=DPF3;ensembl_gene_id=ENSG00000205683;ensembl_tx=ENST00000366353;identifier=ENSG00000205683;ensembl_gn=DPF3;ensembl_gene_id=ENSG00000205683;ensembl_tx=ENST00000381216;identifier=DPF3;ensembl_gn=DPF3;ensembl_gene_id=ENSG00000205683;ensembl_tx=ENST00000381216;identifier=ENSG00000205683;ensembl_gn=DP…	0	.
chr14	72771722	72771903	ensembl_gn=DPF3;ensembl_gene_id=ENSG00000205683;ensembl_tx=ENST00000366353;identifier=DPF3;ensembl_gn=DPF3;ensembl_gene_id=ENSG00000205683;ensembl_tx=ENST00000366353;identifier=ENSG00000205683;ensembl_gn=DPF3;ensembl_gene_id=ENSG00000205683;ensembl_tx=ENST00000381216;identifier=DPF3;ensembl_gn=DPF3;ensembl_gene_id=ENSG00000205683;ensembl_tx=ENST00000381216;identifier=ENSG00000205683;ensembl_gn=DP…	0	.
chr14	72805973	72806093	ensembl_gn=DPF3;ensembl_gene_id=ENSG00000205683;ensembl_tx=ENST00000555469;identifier=DPF3;ensembl_gn=DPF3;ensembl_gene_id=ENSG00000205683;ensembl_tx=ENST00000555469;identifier=ENSG00000205683	0	.
chr14	72806763	72806883	ensembl_gn=DPF3;ensembl_gene_id=ENSG00000205683;ensembl_tx=ENST00000555469;identifier=DPF3;ensembl_gn=DPF3;ensembl_gene_id=ENSG00000205683;ensembl_tx=ENST00000555469;identifier=ENSG00000205683	0	.
chr14	72836073	72836493	ensembl_gn=DPF3;ensembl_gene_id=ENSG00000205683;ensembl_tx=ENST00000555469;identifier=DPF3;ensembl_gn=DPF3;ensembl_gene_id=ENSG00000205683;ensembl_tx=ENST00000555469;identifier=ENSG00000205683;ensembl_gn=DPF3;ensembl_gene_id=ENSG00000205683;ensembl_tx=ENST00000556902;identifier=DPF3;ensembl_gn=DPF3;ensembl_gene_id=ENSG00000205683;ensembl_tx=ENST00000556902;identifier=ENSG00000205683	0	.
chr14	72879793	72879957	ensembl_gn=DPF3;ensembl_gene_id=ENSG00000205683;ensembl_tx=ENST00000546183;identifier=DPF3;ensembl_gn=DPF3;ensembl_gene_id=ENSG00000205683;ensembl_tx=ENST00000546183;identifier=ENSG00000205683;ensembl_gn=DPF3;ensembl_gene_id=ENSG00000205683;ensembl_tx=ENST00000614862;identifier=DPF3;ensembl_gn=DPF3;ensembl_gene_id=ENSG00000205683;ensembl_tx=ENST00000614862;identifier=ENSG00000205683	0	.
chr14	72892136	72892659	ensembl_gn=DPF3;ensembl_gene_id=ENSG00000205683;ensembl_tx=ENST00000366353;identifier=DPF3;ensembl_gn=DPF3;ensembl_gene_id=ENSG00000205683;ensembl_tx=ENST00000366353;identifier=ENSG00000205683;ensembl_gn=DPF3;ensembl_gene_id=ENSG00000205683;ensembl_tx=ENST00000610283;identifier=DPF3;ensembl_gn=DPF3;ensembl_gene_id=ENSG00000205683;ensembl_tx=ENST00000610283;identifier=ENSG00000205683	0	.
chr14	72894026	72894146	ensembl_gn=DPF3;ensembl_gene_id=ENSG00000205683;ensembl_tx=ENST00000381216;identifier=DPF3;ensembl_gn=DPF3;ensembl_gene_id=ENSG00000205683;ensembl_tx=ENST00000381216;identifier=ENSG00000205683;ensembl_gn=DPF3;ensembl_gene_id=ENSG00000205683;ensembl_tx=ENST00000541685;identifier=DPF3;ensembl_gn=DPF3;ensembl_gene_id=ENSG00000205683;ensembl_tx=ENST00000541685;identifier=ENSG00000205683;ensembl_gn=DP…	0	.
chr16	30833615	30835158	ensembl_gn=BCL7C;ensembl_gene_id=ENSG00000099385;ensembl_tx=ENST00000380317;identifier=BCL7C;ensembl_gn=BCL7C;ensembl_gene_id=ENSG00000099385;ensembl_tx=ENST00000380317;identifier=ENSG00000099385;ensembl_gn=BCL7C;ensembl_gene_id=ENSG00000099385;ensembl_tx=ENST00000574418;identifier=BCL7C;ensembl_gn=BCL7C;ensembl_gene_id=ENSG00000099385;ensembl_tx=ENST00000574418;identifier=ENSG00000099385;ensembl…	0	.
chr16	30851235	30852332	ensembl_gn=BCL7C;ensembl_gene_id=ENSG00000099385;ensembl_tx=ENST00000572628;identifier=BCL7C;ensembl_gn=BCL7C;ensembl_gene_id=ENSG00000099385;ensembl_tx=ENST00000572628;identifier=ENSG00000099385	0	.
chr16	30887784	30888000	ensembl_gn=BCL7C;ensembl_gene_id=ENSG00000099385;ensembl_tx=ENST00000215115;identifier=BCL7C;ensembl_gn=BCL7C;ensembl_gene_id=ENSG00000099385;ensembl_tx=ENST00000215115;identifier=ENSG00000099385	0	.
chr16	30888842	30888962	ensembl_gn=BCL7C;ensembl_gene_id=ENSG00000099385;ensembl_tx=ENST00000215115;identifier=BCL7C;ensembl_gn=BCL7C;ensembl_gene_id=ENSG00000099385;ensembl_tx=ENST00000215115;identifier=ENSG00000099385;ensembl_gn=BCL7C;ensembl_gene_id=ENSG00000099385;ensembl_tx=ENST00000380317;identifier=BCL7C;ensembl_gn=BCL7C;ensembl_gene_id=ENSG00000099385;ensembl_tx=ENST00000380317;identifier=ENSG00000099385;ensembl…	0	.
chr16	30892575	30892757	ensembl_gn=BCL7C;ensembl_gene_id=ENSG00000099385;ensembl_tx=ENST00000215115;identifier=BCL7C;ensembl_gn=BCL7C;ensembl_gene_id=ENSG00000099385;ensembl_tx=ENST00000215115;identifier=ENSG00000099385;ensembl_gn=BCL7C;ensembl_gene_id=ENSG00000099385;ensembl_tx=ENST00000380317;identifier=BCL7C;ensembl_gn=BCL7C;ensembl_gene_id=ENSG00000099385;ensembl_tx=ENST00000380317;identifier=ENSG00000099385;ensembl…	0	.
chr16	30892829	30892958	ensembl_gn=BCL7C;ensembl_gene_id=ENSG00000099385;ensembl_tx=ENST00000215115;identifier=BCL7C;ensembl_gn=BCL7C;ensembl_gene_id=ENSG00000099385;ensembl_tx=ENST00000215115;identifier=ENSG00000099385;ensembl_gn=BCL7C;ensembl_gene_id=ENSG00000099385;ensembl_tx=ENST00000380317;identifier=BCL7C;ensembl_gn=BCL7C;ensembl_gene_id=ENSG00000099385;ensembl_tx=ENST00000380317;identifier=ENSG00000099385;ensembl…	0	.
chr16	30893191	30893311	ensembl_gn=BCL7C;ensembl_gene_id=ENSG00000099385;ensembl_tx=ENST00000215115;identifier=BCL7C;ensembl_gn=BCL7C;ensembl_gene_id=ENSG00000099385;ensembl_tx=ENST00000215115;identifier=ENSG00000099385;ensembl_gn=BCL7C;ensembl_gene_id=ENSG00000099385;ensembl_tx=ENST00000380317;identifier=BCL7C;ensembl_gn=BCL7C;ensembl_gene_id=ENSG00000099385;ensembl_tx=ENST00000380317;identifier=ENSG00000099385;ensembl…	0	.
chr16	30893842	30894970	ensembl_gn=BCL7C;ensembl_gene_id=ENSG00000099385;ensembl_tx=ENST00000215115;identifier=BCL7C;ensembl_gn=BCL7C;ensembl_gene_id=ENSG00000099385;ensembl_tx=ENST00000215115;identifier=ENSG00000099385;ensembl_gn=BCL7C;ensembl_gene_id=ENSG00000099385;ensembl_tx=ENST00000380317;identifier=BCL7C;ensembl_gn=BCL7C;ensembl_gene_id=ENSG00000099385;ensembl_tx=ENST00000380317;identifier=ENSG00000099385;ensembl…	0	.
chr17	31094916	31095460	ensembl_gn=NF1;ensembl_gene_id=ENSG00000196712;ensembl_tx=ENST00000356175;identifier=ENSG00000196712;ensembl_gn=NF1;ensembl_gene_id=ENSG00000196712;ensembl_tx=ENST00000356175;identifier=NF1;ensembl_gn=NF1;ensembl_gene_id=ENSG00000196712;ensembl_tx=ENST00000358273;identifier=ENSG00000196712;ensembl_gn=NF1;ensembl_gene_id=ENSG00000196712;ensembl_tx=ENST00000358273;identifier=NF1;ensembl_gn=NF1;ense…	0	.
chr17	31155972	31156136	ensembl_gn=NF1;ensembl_gene_id=ENSG00000196712;ensembl_tx=ENST00000356175;identifier=ENSG00000196712;ensembl_gn=NF1;ensembl_gene_id=ENSG00000196712;ensembl_tx=ENST00000356175;identifier=NF1;ensembl_gn=NF1;ensembl_gene_id=ENSG00000196712;ensembl_tx=ENST00000358273;identifier=ENSG00000196712;ensembl_gn=NF1;ensembl_gene_id=ENSG00000196712;ensembl_tx=ENST00000358273;identifier=NF1;ensembl_gn=NF1;ense…	0	.
chr17	31158991	31159111	ensembl_gn=NF1;ensembl_gene_id=ENSG00000196712;ensembl_tx=ENST00000356175;identifier=ENSG00000196712;ensembl_gn=NF1;ensembl_gene_id=ENSG00000196712;ensembl_tx=ENST00000356175;identifier=NF1;ensembl_gn=NF1;ensembl_gene_id=ENSG00000196712;ensembl_tx=ENST00000358273;identifier=ENSG00000196712;ensembl_gn=NF1;ensembl_gene_id=ENSG00000196712;ensembl_tx=ENST00000358273;identifier=NF1;ensembl_gn=NF1;ense…	0	.
chr17	31163175	31163386	ensembl_gn=NF1;ensembl_gene_id=ENSG00000196712;ensembl_tx=ENST00000356175;identifier=ENSG00000196712;ensembl_gn=NF1;ensembl_gene_id=ENSG00000196712;ensembl_tx=ENST00000356175;identifier=NF1;ensembl_gn=NF1;ensembl_gene_id=ENSG00000196712;ensembl_tx=ENST00000358273;identifier=ENSG00000196712;ensembl_gn=NF1;ensembl_gene_id=ENSG00000196712;ensembl_tx=ENST00000358273;identifier=NF1;ensembl_gn=NF1;ense…	0	.
chr17	31169880	31170007	ensembl_gn=NF1;ensembl_gene_id=ENSG00000196712;ensembl_tx=ENST00000356175;identifier=ENSG00000196712;ensembl_gn=NF1;ensembl_gene_id=ENSG00000196712;ensembl_tx=ENST00000356175;identifier=NF1;ensembl_gn=NF1;ensembl_gene_id=ENSG00000196712;ensembl_tx=ENST00000358273;identifier=ENSG00000196712;ensembl_gn=NF1;ensembl_gene_id=ENSG00000196712;ensembl_tx=ENST00000358273;identifier=NF1;ensembl_gn=NF1;ense…	0	.
chr17	31181395	31181515	ensembl_gn=NF1;ensembl_gene_id=ENSG00000196712;ensembl_tx=ENST00000356175;identifier=ENSG00000196712;ensembl_gn=NF1;ensembl_gene_id=ENSG00000196712;ensembl_tx=ENST00000356175;identifier=NF1;ensembl_gn=NF1;ensembl_gene_id=ENSG00000196712;ensembl_tx=ENST00000358273;identifier=ENSG00000196712;ensembl_gn=NF1;ensembl_gene_id=ENSG00000196712;ensembl_tx=ENST00000358273;identifier=NF1;ensembl_gn=NF1;ense…	0	.
chr17	31181687	31181807	ensembl_gn=NF1;ensembl_gene_id=ENSG00000196712;ensembl_tx=ENST00000356175;identifier=ENSG00000196712;ensembl_gn=NF1;ensembl_gene_id=ENSG00000196712;ensembl_tx=ENST00000356175;identifier=NF1;ensembl_gn=NF1;ensembl_gene_id=ENSG00000196712;ensembl_tx=ENST00000358273;identifier=ENSG00000196712;ensembl_gn=NF1;ensembl_gene_id=ENSG00000196712;ensembl_tx=ENST00000358273;identifier=NF1;ensembl_gn=NF1;ense…	0	.
chr17	31182497	31183037	ensembl_gn=NF1;ensembl_gene_id=ENSG00000196712;ensembl_tx=ENST00000356175;identifier=ENSG00000196712;ensembl_gn=NF1;ensembl_gene_id=ENSG00000196712;ensembl_tx=ENST00000356175;identifier=NF1;ensembl_gn=NF1;ensembl_gene_id=ENSG00000196712;ensembl_tx=ENST00000358273;identifier=ENSG00000196712;ensembl_gn=NF1;ensembl_gene_id=ENSG00000196712;ensembl_tx=ENST00000358273;identifier=NF1;ensembl_gn=NF1;ense…	0	.
chr17	31200411	31200605	ensembl_gn=NF1;ensembl_gene_id=ENSG00000196712;ensembl_tx=ENST00000356175;identifier=ENSG00000196712;ensembl_gn=NF1;ensembl_gene_id=ENSG00000196712;ensembl_tx=ENST00000356175;identifier=NF1;ensembl_gn=NF1;ensembl_gene_id=ENSG00000196712;ensembl_tx=ENST00000358273;identifier=ENSG00000196712;ensembl_gn=NF1;ensembl_gene_id=ENSG00000196712;ensembl_tx=ENST00000358273;identifier=NF1;ensembl_gn=NF1;ense…	0	.
chr17	31201026	31201169	ensembl_gn=NF1;ensembl_gene_id=ENSG00000196712;ensembl_tx=ENST00000356175;identifier=ENSG00000196712;ensembl_gn=NF1;ensembl_gene_id=ENSG00000196712;ensembl_tx=ENST00000356175;identifier=NF1;ensembl_gn=NF1;ensembl_gene_id=ENSG00000196712;ensembl_tx=ENST00000358273;identifier=ENSG00000196712;ensembl_gn=NF1;ensembl_gene_id=ENSG00000196712;ensembl_tx=ENST00000358273;identifier=NF1;ensembl_gn=NF1;ense…	0	.
chr17	31201388	31201508	ensembl_gn=NF1;ensembl_gene_id=ENSG00000196712;ensembl_tx=ENST00000356175;identifier=ENSG00000196712;ensembl_gn=NF1;ensembl_gene_id=ENSG00000196712;ensembl_tx=ENST00000356175;identifier=NF1;ensembl_gn=NF1;ensembl_gene_id=ENSG00000196712;ensembl_tx=ENST00000358273;identifier=ENSG00000196712;ensembl_gn=NF1;ensembl_gene_id=ENSG00000196712;ensembl_tx=ENST00000358273;identifier=NF1;ensembl_gn=NF1;ense…	0	.
chr17	31206229	31206381	ensembl_gn=NF1;ensembl_gene_id=ENSG00000196712;ensembl_tx=ENST00000356175;identifier=ENSG00000196712;ensembl_gn=NF1;ensembl_gene_id=ENSG00000196712;ensembl_tx=ENST00000356175;identifier=NF1;ensembl_gn=NF1;ensembl_gene_id=ENSG00000196712;ensembl_tx=ENST00000358273;identifier=ENSG00000196712;ensembl_gn=NF1;ensembl_gene_id=ENSG00000196712;ensembl_tx=ENST00000358273;identifier=NF1;ensembl_gn=NF1;ense…	0	.
chr17	31214440	31214595	ensembl_gn=NF1;ensembl_gene_id=ENSG00000196712;ensembl_tx=ENST00000356175;identifier=ENSG00000196712;ensembl_gn=NF1;ensembl_gene_id=ENSG00000196712;ensembl_tx=ENST00000356175;identifier=NF1;ensembl_gn=NF1;ensembl_gene_id=ENSG00000196712;ensembl_tx=ENST00000358273;identifier=ENSG00000196712;ensembl_gn=NF1;ensembl_gene_id=ENSG00000196712;ensembl_tx=ENST00000358273;identifier=NF1;ensembl_gn=NF1;ense…	0	.
chr17	31218994	31219369	ensembl_gn=NF1;ensembl_gene_id=ENSG00000196712;ensembl_tx=ENST00000356175;identifier=ENSG00000196712;ensembl_gn=NF1;ensembl_gene_id=ENSG00000196712;ensembl_tx=ENST00000356175;identifier=NF1;ensembl_gn=NF1;ensembl_gene_id=ENSG00000196712;ensembl_tx=ENST00000358273;identifier=ENSG00000196712;ensembl_gn=NF1;ensembl_gene_id=ENSG00000196712;ensembl_tx=ENST00000358273;identifier=NF1;ensembl_gn=NF1;ense…	0	.
chr17	31221839	31222774	ensembl_gn=NF1;ensembl_gene_id=ENSG00000196712;ensembl_tx=ENST00000356175;identifier=ENSG00000196712;ensembl_gn=NF1;ensembl_gene_id=ENSG00000196712;ensembl_tx=ENST00000356175;identifier=NF1;ensembl_gn=NF1;ensembl_gene_id=ENSG00000196712;ensembl_tx=ENST00000358273;identifier=ENSG00000196712;ensembl_gn=NF1;ensembl_gene_id=ENSG00000196712;ensembl_tx=ENST00000358273;identifier=NF1;ensembl_gn=NF1;ense…	0	.
chr17	31223433	31223577	ensembl_gn=NF1;ensembl_gene_id=ENSG00000196712;ensembl_tx=ENST00000356175;identifier=ENSG00000196712;ensembl_gn=NF1;ensembl_gene_id=ENSG00000196712;ensembl_tx=ENST00000356175;identifier=NF1;ensembl_gn=NF1;ensembl_gene_id=ENSG00000196712;ensembl_tx=ENST00000358273;identifier=ENSG00000196712;ensembl_gn=NF1;ensembl_gene_id=ENSG00000196712;ensembl_tx=ENST00000358273;identifier=NF1;ensembl_gn=NF1;ense…	0	.
chr17	31225072	31225260	ensembl_gn=NF1;ensembl_gene_id=ENSG00000196712;ensembl_tx=ENST00000356175;identifier=ENSG00000196712;ensembl_gn=NF1;ensembl_gene_id=ENSG00000196712;ensembl_tx=ENST00000356175;identifier=NF1;ensembl_gn=NF1;ensembl_gene_id=ENSG00000196712;ensembl_tx=ENST00000358273;identifier=ENSG00000196712;ensembl_gn=NF1;ensembl_gene_id=ENSG00000196712;ensembl_tx=ENST00000358273;identifier=NF1;ensembl_gn=NF1;ense…	0	.
chr17	31226424	31226694	ensembl_gn=NF1;ensembl_gene_id=ENSG00000196712;ensembl_tx=ENST00000356175;identifier=ENSG00000196712;ensembl_gn=NF1;ensembl_gene_id=ENSG00000196712;ensembl_tx=ENST00000356175;identifier=NF1;ensembl_gn=NF1;ensembl_gene_id=ENSG00000196712;ensembl_tx=ENST00000358273;identifier=ENSG00000196712;ensembl_gn=NF1;ensembl_gene_id=ENSG00000196712;ensembl_tx=ENST00000358273;identifier=NF1;ensembl_gn=NF1;ense…	0	.
chr17	31227194	31227314	ensembl_gn=NF1;ensembl_gene_id=ENSG00000196712;ensembl_tx=ENST00000356175;identifier=ENSG00000196712;ensembl_gn=NF1;ensembl_gene_id=ENSG00000196712;ensembl_tx=ENST00000356175;identifier=NF1;ensembl_gn=NF1;ensembl_gene_id=ENSG00000196712;ensembl_tx=ENST00000358273;identifier=ENSG00000196712;ensembl_gn=NF1;ensembl_gene_id=ENSG00000196712;ensembl_tx=ENST00000358273;identifier=NF1;ensembl_gn=NF1;ense…	0	.
chr17	31227504	31227624	ensembl_gn=NF1;ensembl_gene_id=ENSG00000196712;ensembl_tx=ENST00000356175;identifier=ENSG00000196712;ensembl_gn=NF1;ensembl_gene_id=ENSG00000196712;ensembl_tx=ENST00000356175;identifier=NF1;ensembl_gn=NF1;ensembl_gene_id=ENSG00000196712;ensembl_tx=ENST00000358273;identifier=ENSG00000196712;ensembl_gn=NF1;ensembl_gene_id=ENSG00000196712;ensembl_tx=ENST00000358273;identifier=NF1;ensembl_gn=NF1;ense…	0	.
chr17	31229014	31229984	ensembl_gn=NF1;ensembl_gene_id=ENSG00000196712;ensembl_tx=ENST00000356175;identifier=ENSG00000196712;ensembl_gn=NF1;ensembl_gene_id=ENSG00000196712;ensembl_tx=ENST00000356175;identifier=NF1;ensembl_gn=NF1;ensembl_gene_id=ENSG00000196712;ensembl_tx=ENST00000358273;identifier=ENSG00000196712;ensembl_gn=NF1;ensembl_gene_id=ENSG00000196712;ensembl_tx=ENST00000358273;identifier=NF1;ensembl_gn=NF1;ense…	0	.
chr17	31230249	31230392	ensembl_gn=NF1;ensembl_gene_id=ENSG00000196712;ensembl_tx=ENST00000356175;identifier=ENSG00000196712;ensembl_gn=NF1;ensembl_gene_id=ENSG00000196712;ensembl_tx=ENST00000356175;identifier=NF1;ensembl_gn=NF1;ensembl_gene_id=ENSG00000196712;ensembl_tx=ENST00000358273;identifier=ENSG00000196712;ensembl_gn=NF1;ensembl_gene_id=ENSG00000196712;ensembl_tx=ENST00000358273;identifier=NF1;ensembl_gn=NF1;ense…	0	.
chr17	31230823	31230943	ensembl_gn=NF1;ensembl_gene_id=ENSG00000196712;ensembl_tx=ENST00000356175;identifier=ENSG00000196712;ensembl_gn=NF1;ensembl_gene_id=ENSG00000196712;ensembl_tx=ENST00000356175;identifier=NF1;ensembl_gn=NF1;ensembl_gene_id=ENSG00000196712;ensembl_tx=ENST00000358273;identifier=ENSG00000196712;ensembl_gn=NF1;ensembl_gene_id=ENSG00000196712;ensembl_tx=ENST00000358273;identifier=NF1;ensembl_gn=NF1;ense…	0	.
chr17	31232062	31232199	ensembl_gn=NF1;ensembl_gene_id=ENSG00000196712;ensembl_tx=ENST00000356175;identifier=ENSG00000196712;ensembl_gn=NF1;ensembl_gene_id=ENSG00000196712;ensembl_tx=ENST00000356175;identifier=NF1;ensembl_gn=NF1;ensembl_gene_id=ENSG00000196712;ensembl_tx=ENST00000358273;identifier=ENSG00000196712;ensembl_gn=NF1;ensembl_gene_id=ENSG00000196712;ensembl_tx=ENST00000358273;identifier=NF1;ensembl_gn=NF1;ense…	0	.
chr17	31232689	31232891	ensembl_gn=NF1;ensembl_gene_id=ENSG00000196712;ensembl_tx=ENST00000356175;identifier=ENSG00000196712;ensembl_gn=NF1;ensembl_gene_id=ENSG00000196712;ensembl_tx=ENST00000356175;identifier=NF1;ensembl_gn=NF1;ensembl_gene_id=ENSG00000196712;ensembl_tx=ENST00000358273;identifier=ENSG00000196712;ensembl_gn=NF1;ensembl_gene_id=ENSG00000196712;ensembl_tx=ENST00000358273;identifier=NF1;ensembl_gn=NF1;ense…	0	.
chr17	31232991	31233223	ensembl_gn=NF1;ensembl_gene_id=ENSG00000196712;ensembl_tx=ENST00000356175;identifier=ENSG00000196712;ensembl_gn=NF1;ensembl_gene_id=ENSG00000196712;ensembl_tx=ENST00000356175;identifier=NF1;ensembl_gn=NF1;ensembl_gene_id=ENSG00000196712;ensembl_tx=ENST00000358273;identifier=ENSG00000196712;ensembl_gn=NF1;ensembl_gene_id=ENSG00000196712;ensembl_tx=ENST00000358273;identifier=NF1;ensembl_gn=NF1;ense…	0	.
chr17	31235600	31235782	ensembl_gn=NF1;ensembl_gene_id=ENSG00000196712;ensembl_tx=ENST00000356175;identifier=ENSG00000196712;ensembl_gn=NF1;ensembl_gene_id=ENSG00000196712;ensembl_tx=ENST00000356175;identifier=NF1;ensembl_gn=NF1;ensembl_gene_id=ENSG00000196712;ensembl_tx=ENST00000358273;identifier=ENSG00000196712;ensembl_gn=NF1;ensembl_gene_id=ENSG00000196712;ensembl_tx=ENST00000358273;identifier=NF1;ensembl_gn=NF1;ense…	0	.
chr17	31235907	31236031	ensembl_gn=NF1;ensembl_gene_id=ENSG00000196712;ensembl_tx=ENST00000356175;identifier=ENSG00000196712;ensembl_gn=NF1;ensembl_gene_id=ENSG00000196712;ensembl_tx=ENST00000356175;identifier=NF1;ensembl_gn=NF1;ensembl_gene_id=ENSG00000196712;ensembl_tx=ENST00000358273;identifier=ENSG00000196712;ensembl_gn=NF1;ensembl_gene_id=ENSG00000196712;ensembl_tx=ENST00000358273;identifier=NF1;ensembl_gn=NF1;ense…	0	.
chr17	31248973	31249129	ensembl_gn=NF1;ensembl_gene_id=ENSG00000196712;ensembl_tx=ENST00000356175;identifier=ENSG00000196712;ensembl_gn=NF1;ensembl_gene_id=ENSG00000196712;ensembl_tx=ENST00000356175;identifier=NF1;ensembl_gn=NF1;ensembl_gene_id=ENSG00000196712;ensembl_tx=ENST00000358273;identifier=ENSG00000196712;ensembl_gn=NF1;ensembl_gene_id=ENSG00000196712;ensembl_tx=ENST00000358273;identifier=NF1;ensembl_gn=NF1;ense…	0	.
chr17	31249944	31254302	ensembl_gn=NF1;ensembl_gene_id=ENSG00000196712;ensembl_tx=ENST00000358273;identifier=ENSG00000196712;ensembl_gn=NF1;ensembl_gene_id=ENSG00000196712;ensembl_tx=ENST00000358273;identifier=NF1;ensembl_gn=NF1;ensembl_gene_id=ENSG00000196712;ensembl_tx=ENST00000466819;identifier=ENSG00000196712;ensembl_gn=NF1;ensembl_gene_id=ENSG00000196712;ensembl_tx=ENST00000466819;identifier=NF1;ensembl_gn=NF1;ense…	0	.
chr17	31257646	31257766	ensembl_gn=NF1;ensembl_gene_id=ENSG00000196712;ensembl_tx=ENST00000466819;identifier=ENSG00000196712;ensembl_gn=NF1;ensembl_gene_id=ENSG00000196712;ensembl_tx=ENST00000466819;identifier=NF1;ensembl_gn=NF1;ensembl_gene_id=ENSG00000196712;ensembl_tx=ENST00000479614;identifier=ENSG00000196712;ensembl_gn=NF1;ensembl_gene_id=ENSG00000196712;ensembl_tx=ENST00000479614;identifier=NF1	0	.
chr17	31258333	31258512	ensembl_gn=NF1;ensembl_gene_id=ENSG00000196712;ensembl_tx=ENST00000356175;identifier=ENSG00000196712;ensembl_gn=NF1;ensembl_gene_id=ENSG00000196712;ensembl_tx=ENST00000356175;identifier=NF1;ensembl_gn=NF1;ensembl_gene_id=ENSG00000196712;ensembl_tx=ENST00000358273;identifier=ENSG00000196712;ensembl_gn=NF1;ensembl_gene_id=ENSG00000196712;ensembl_tx=ENST00000358273;identifier=NF1;ensembl_gn=NF1;ense…	0	.
chr17	31259020	31259140	ensembl_gn=NF1;ensembl_gene_id=ENSG00000196712;ensembl_tx=ENST00000356175;identifier=ENSG00000196712;ensembl_gn=NF1;ensembl_gene_id=ENSG00000196712;ensembl_tx=ENST00000356175;identifier=NF1;ensembl_gn=NF1;ensembl_gene_id=ENSG00000196712;ensembl_tx=ENST00000358273;identifier=ENSG00000196712;ensembl_gn=NF1;ensembl_gene_id=ENSG00000196712;ensembl_tx=ENST00000358273;identifier=NF1;ensembl_gn=NF1;ense…	0	.
chr17	31260358	31260525	ensembl_gn=NF1;ensembl_gene_id=ENSG00000196712;ensembl_tx=ENST00000356175;identifier=ENSG00000196712;ensembl_gn=NF1;ensembl_gene_id=ENSG00000196712;ensembl_tx=ENST00000356175;identifier=NF1;ensembl_gn=NF1;ensembl_gene_id=ENSG00000196712;ensembl_tx=ENST00000358273;identifier=ENSG00000196712;ensembl_gn=NF1;ensembl_gene_id=ENSG00000196712;ensembl_tx=ENST00000358273;identifier=NF1;ensembl_gn=NF1;ense…	0	.
chr17	31261700	31261867	ensembl_gn=NF1;ensembl_gene_id=ENSG00000196712;ensembl_tx=ENST00000356175;identifier=ENSG00000196712;ensembl_gn=NF1;ensembl_gene_id=ENSG00000196712;ensembl_tx=ENST00000356175;identifier=NF1;ensembl_gn=NF1;ensembl_gene_id=ENSG00000196712;ensembl_tx=ENST00000358273;identifier=ENSG00000196712;ensembl_gn=NF1;ensembl_gene_id=ENSG00000196712;ensembl_tx=ENST00000358273;identifier=NF1;ensembl_gn=NF1;ense…	0	.
chr17	31265218	31265349	ensembl_gn=NF1;ensembl_gene_id=ENSG00000196712;ensembl_tx=ENST00000356175;identifier=ENSG00000196712;ensembl_gn=NF1;ensembl_gene_id=ENSG00000196712;ensembl_tx=ENST00000356175;identifier=NF1;ensembl_gn=NF1;ensembl_gene_id=ENSG00000196712;ensembl_tx=ENST00000358273;identifier=ENSG00000196712;ensembl_gn=NF1;ensembl_gene_id=ENSG00000196712;ensembl_tx=ENST00000358273;identifier=NF1;ensembl_gn=NF1;ense…	0	.
chr17	31299498	31299618	ensembl_gn=NF1;ensembl_gene_id=ENSG00000196712;ensembl_tx=ENST00000579081;identifier=ENSG00000196712;ensembl_gn=NF1;ensembl_gene_id=ENSG00000196712;ensembl_tx=ENST00000579081;identifier=NF1	0	.
chr17	31318402	31318574	ensembl_gn=NF1;ensembl_gene_id=ENSG00000196712;ensembl_tx=ENST00000581113;identifier=ENSG00000196712;ensembl_gn=NF1;ensembl_gene_id=ENSG00000196712;ensembl_tx=ENST00000581113;identifier=NF1	0	.
chr17	31325809	31326262	ensembl_gn=NF1;ensembl_gene_id=ENSG00000196712;ensembl_tx=ENST00000356175;identifier=ENSG00000196712;ensembl_gn=NF1;ensembl_gene_id=ENSG00000196712;ensembl_tx=ENST00000356175;identifier=NF1;ensembl_gn=NF1;ensembl_gene_id=ENSG00000196712;ensembl_tx=ENST00000358273;identifier=ENSG00000196712;ensembl_gn=NF1;ensembl_gene_id=ENSG00000196712;ensembl_tx=ENST00000358273;identifier=NF1;ensembl_gn=NF1;ense…	0	.
chr17	31327488	31327849	ensembl_gn=NF1;ensembl_gene_id=ENSG00000196712;ensembl_tx=ENST00000356175;identifier=ENSG00000196712;ensembl_gn=NF1;ensembl_gene_id=ENSG00000196712;ensembl_tx=ENST00000356175;identifier=NF1;ensembl_gn=NF1;ensembl_gene_id=ENSG00000196712;ensembl_tx=ENST00000358273;identifier=ENSG00000196712;ensembl_gn=NF1;ensembl_gene_id=ENSG00000196712;ensembl_tx=ENST00000358273;identifier=NF1;ensembl_gn=NF1;ense…	0	.
chr17	31330285	31331914	ensembl_gn=NF1;ensembl_gene_id=ENSG00000196712;ensembl_tx=ENST00000356175;identifier=ENSG00000196712;ensembl_gn=NF1;ensembl_gene_id=ENSG00000196712;ensembl_tx=ENST00000356175;identifier=NF1;ensembl_gn=NF1;ensembl_gene_id=ENSG00000196712;ensembl_tx=ENST00000358273;identifier=ENSG00000196712;ensembl_gn=NF1;ensembl_gene_id=ENSG00000196712;ensembl_tx=ENST00000358273;identifier=NF1;ensembl_gn=NF1;ense…	0	.
chr17	31334637	31334757	ensembl_gn=NF1;ensembl_gene_id=ENSG00000196712;ensembl_tx=ENST00000479536;identifier=ENSG00000196712;ensembl_gn=NF1;ensembl_gene_id=ENSG00000196712;ensembl_tx=ENST00000479536;identifier=NF1	0	.
chr17	31334827	31335041	ensembl_gn=NF1;ensembl_gene_id=ENSG00000196712;ensembl_tx=ENST00000356175;identifier=ENSG00000196712;ensembl_gn=NF1;ensembl_gene_id=ENSG00000196712;ensembl_tx=ENST00000356175;identifier=NF1;ensembl_gn=NF1;ensembl_gene_id=ENSG00000196712;ensembl_tx=ENST00000358273;identifier=ENSG00000196712;ensembl_gn=NF1;ensembl_gene_id=ENSG00000196712;ensembl_tx=ENST00000358273;identifier=NF1;ensembl_gn=NF1;ense…	0	.
chr17	31336322	31336483	ensembl_gn=NF1;ensembl_gene_id=ENSG00000196712;ensembl_tx=ENST00000356175;identifier=ENSG00000196712;ensembl_gn=NF1;ensembl_gene_id=ENSG00000196712;ensembl_tx=ENST00000356175;identifier=NF1;ensembl_gn=NF1;ensembl_gene_id=ENSG00000196712;ensembl_tx=ENST00000358273;identifier=ENSG00000196712;ensembl_gn=NF1;ensembl_gene_id=ENSG00000196712;ensembl_tx=ENST00000358273;identifier=NF1;ensembl_gn=NF1;ense…	0	.
chr17	31336624	31336924	ensembl_gn=NF1;ensembl_gene_id=ENSG00000196712;ensembl_tx=ENST00000356175;identifier=ENSG00000196712;ensembl_gn=NF1;ensembl_gene_id=ENSG00000196712;ensembl_tx=ENST00000356175;identifier=NF1;ensembl_gn=NF1;ensembl_gene_id=ENSG00000196712;ensembl_tx=ENST00000358273;identifier=ENSG00000196712;ensembl_gn=NF1;ensembl_gene_id=ENSG00000196712;ensembl_tx=ENST00000358273;identifier=NF1;ensembl_gn=NF1;ense…	0	.
chr17	31337357	31337592	ensembl_gn=NF1;ensembl_gene_id=ENSG00000196712;ensembl_tx=ENST00000356175;identifier=ENSG00000196712;ensembl_gn=NF1;ensembl_gene_id=ENSG00000196712;ensembl_tx=ENST00000356175;identifier=NF1;ensembl_gn=NF1;ensembl_gene_id=ENSG00000196712;ensembl_tx=ENST00000358273;identifier=ENSG00000196712;ensembl_gn=NF1;ensembl_gene_id=ENSG00000196712;ensembl_tx=ENST00000358273;identifier=NF1;ensembl_gn=NF1;ense…	0	.
chr17	31337752	31337890	ensembl_gn=NF1;ensembl_gene_id=ENSG00000196712;ensembl_tx=ENST00000356175;identifier=ENSG00000196712;ensembl_gn=NF1;ensembl_gene_id=ENSG00000196712;ensembl_tx=ENST00000356175;identifier=NF1;ensembl_gn=NF1;ensembl_gene_id=ENSG00000196712;ensembl_tx=ENST00000358273;identifier=ENSG00000196712;ensembl_gn=NF1;ensembl_gene_id=ENSG00000196712;ensembl_tx=ENST00000358273;identifier=NF1;ensembl_gn=NF1;ense…	0	.
chr17	31337991	31338149	ensembl_gn=NF1;ensembl_gene_id=ENSG00000196712;ensembl_tx=ENST00000356175;identifier=ENSG00000196712;ensembl_gn=NF1;ensembl_gene_id=ENSG00000196712;ensembl_tx=ENST00000356175;identifier=NF1;ensembl_gn=NF1;ensembl_gene_id=ENSG00000196712;ensembl_tx=ENST00000358273;identifier=ENSG00000196712;ensembl_gn=NF1;ensembl_gene_id=ENSG00000196712;ensembl_tx=ENST00000358273;identifier=NF1;ensembl_gn=NF1;ense…	0	.
chr17	31338693	31338815	ensembl_gn=NF1;ensembl_gene_id=ENSG00000196712;ensembl_tx=ENST00000356175;identifier=ENSG00000196712;ensembl_gn=NF1;ensembl_gene_id=ENSG00000196712;ensembl_tx=ENST00000356175;identifier=NF1;ensembl_gn=NF1;ensembl_gene_id=ENSG00000196712;ensembl_tx=ENST00000358273;identifier=ENSG00000196712;ensembl_gn=NF1;ensembl_gene_id=ENSG00000196712;ensembl_tx=ENST00000358273;identifier=NF1;ensembl_gn=NF1;ense…	0	.
chr17	31340269	31340655	ensembl_gn=NF1;ensembl_gene_id=ENSG00000196712;ensembl_tx=ENST00000356175;identifier=ENSG00000196712;ensembl_gn=NF1;ensembl_gene_id=ENSG00000196712;ensembl_tx=ENST00000356175;identifier=NF1;ensembl_gn=NF1;ensembl_gene_id=ENSG00000196712;ensembl_tx=ENST00000358273;identifier=ENSG00000196712;ensembl_gn=NF1;ensembl_gene_id=ENSG00000196712;ensembl_tx=ENST00000358273;identifier=NF1;ensembl_gn=NF1;ense…	0	.
chr17	31342998	31343145	ensembl_gn=NF1;ensembl_gene_id=ENSG00000196712;ensembl_tx=ENST00000356175;identifier=ENSG00000196712;ensembl_gn=NF1;ensembl_gene_id=ENSG00000196712;ensembl_tx=ENST00000356175;identifier=NF1;ensembl_gn=NF1;ensembl_gene_id=ENSG00000196712;ensembl_tx=ENST00000358273;identifier=ENSG00000196712;ensembl_gn=NF1;ensembl_gene_id=ENSG00000196712;ensembl_tx=ENST00000358273;identifier=NF1;ensembl_gn=NF1;ense…	0	.
chr17	31349109	31349261	ensembl_gn=NF1;ensembl_gene_id=ENSG00000196712;ensembl_tx=ENST00000356175;identifier=ENSG00000196712;ensembl_gn=NF1;ensembl_gene_id=ENSG00000196712;ensembl_tx=ENST00000356175;identifier=NF1;ensembl_gn=NF1;ensembl_gene_id=ENSG00000196712;ensembl_tx=ENST00000358273;identifier=ENSG00000196712;ensembl_gn=NF1;ensembl_gene_id=ENSG00000196712;ensembl_tx=ENST00000358273;identifier=NF1;ensembl_gn=NF1;ense…	0	.
chr17	31350172	31350328	ensembl_gn=NF1;ensembl_gene_id=ENSG00000196712;ensembl_tx=ENST00000356175;identifier=ENSG00000196712;ensembl_gn=NF1;ensembl_gene_id=ENSG00000196712;ensembl_tx=ENST00000356175;identifier=NF1;ensembl_gn=NF1;ensembl_gene_id=ENSG00000196712;ensembl_tx=ENST00000358273;identifier=ENSG00000196712;ensembl_gn=NF1;ensembl_gene_id=ENSG00000196712;ensembl_tx=ENST00000358273;identifier=NF1;ensembl_gn=NF1;ense…	0	.
chr17	31352246	31352424	ensembl_gn=NF1;ensembl_gene_id=ENSG00000196712;ensembl_tx=ENST00000356175;identifier=ENSG00000196712;ensembl_gn=NF1;ensembl_gene_id=ENSG00000196712;ensembl_tx=ENST00000356175;identifier=NF1;ensembl_gn=NF1;ensembl_gene_id=ENSG00000196712;ensembl_tx=ENST00000358273;identifier=ENSG00000196712;ensembl_gn=NF1;ensembl_gene_id=ENSG00000196712;ensembl_tx=ENST00000358273;identifier=NF1;ensembl_gn=NF1;ense…	0	.
chr17	31355793	31361612	ensembl_gn=NF1;ensembl_gene_id=ENSG00000196712;ensembl_tx=ENST00000356175;identifier=ENSG00000196712;ensembl_gn=NF1;ensembl_gene_id=ENSG00000196712;ensembl_tx=ENST00000356175;identifier=NF1;ensembl_gn=NF1;ensembl_gene_id=ENSG00000196712;ensembl_tx=ENST00000358273;identifier=ENSG00000196712;ensembl_gn=NF1;ensembl_gene_id=ENSG00000196712;ensembl_tx=ENST00000358273;identifier=NF1;ensembl_gn=NF1;ense…	0	.
chr17	31367191	31367311	ensembl_gn=NF1;ensembl_gene_id=ENSG00000196712;ensembl_tx=ENST00000456735;identifier=ENSG00000196712;ensembl_gn=NF1;ensembl_gene_id=ENSG00000196712;ensembl_tx=ENST00000456735;identifier=NF1	0	.
chr17	31374002	31377687	ensembl_gn=NF1;ensembl_gene_id=ENSG00000196712;ensembl_tx=ENST00000356175;identifier=ENSG00000196712;ensembl_gn=NF1;ensembl_gene_id=ENSG00000196712;ensembl_tx=ENST00000356175;identifier=NF1;ensembl_gn=NF1;ensembl_gene_id=ENSG00000196712;ensembl_tx=ENST00000358273;identifier=ENSG00000196712;ensembl_gn=NF1;ensembl_gene_id=ENSG00000196712;ensembl_tx=ENST00000358273;identifier=NF1;ensembl_gn=NF1;ense…	0	.
chr17	31378637	31379033	ensembl_gn=NF1;ensembl_gene_id=ENSG00000196712;ensembl_tx=ENST00000422121;identifier=ENSG00000196712;ensembl_gn=NF1;ensembl_gene_id=ENSG00000196712;ensembl_tx=ENST00000422121;identifier=NF1;ensembl_gn=NF1;ensembl_gene_id=ENSG00000196712;ensembl_tx=ENST00000471572;identifier=ENSG00000196712;ensembl_gn=NF1;ensembl_gene_id=ENSG00000196712;ensembl_tx=ENST00000471572;identifier=NF1;ensembl_gn=NF1;ense…	0	.
chr17	31380124	31380244	ensembl_gn=NF1;ensembl_gene_id=ENSG00000196712;ensembl_tx=ENST00000488981;identifier=ENSG00000196712;ensembl_gn=NF1;ensembl_gene_id=ENSG00000196712;ensembl_tx=ENST00000488981;identifier=NF1	0	.
chr17	31381862	31382126	ensembl_gn=NF1;ensembl_gene_id=ENSG00000196712;ensembl_tx=ENST00000422121;identifier=ENSG00000196712;ensembl_gn=NF1;ensembl_gene_id=ENSG00000196712;ensembl_tx=ENST00000422121;identifier=NF1;ensembl_gn=NF1;ensembl_gene_id=ENSG00000196712;ensembl_tx=ENST00000471572;identifier=ENSG00000196712;ensembl_gn=NF1;ensembl_gene_id=ENSG00000196712;ensembl_tx=ENST00000471572;identifier=NF1;ensembl_gn=NF1;ense…	0	.
chr17	40624951	40629003	ensembl_gn=SMARCE1;ensembl_gene_id=ENSG00000073584;ensembl_tx=ENST00000348513;identifier=ENSG00000073584;ensembl_gn=SMARCE1;ensembl_gene_id=ENSG00000073584;ensembl_tx=ENST00000348513;identifier=SMARCE1;ensembl_gn=SMARCE1;ensembl_gene_id=ENSG00000073584;ensembl_tx=ENST00000377808;identifier=ENSG00000073584;ensembl_gn=SMARCE1;ensembl_gene_id=ENSG00000073584;ensembl_tx=ENST00000377808;identifier=SMA…	0	.
chr17	40629466	40629586	ensembl_gn=SMARCE1;ensembl_gene_id=ENSG00000073584;ensembl_tx=ENST00000264640;identifier=ENSG00000073584;ensembl_gn=SMARCE1;ensembl_gene_id=ENSG00000073584;ensembl_tx=ENST00000264640;identifier=SMARCE1	0	.
chr17	40630149	40630296	ensembl_gn=SMARCE1;ensembl_gene_id=ENSG00000073584;ensembl_tx=ENST00000264640;identifier=ENSG00000073584;ensembl_gn=SMARCE1;ensembl_gene_id=ENSG00000073584;ensembl_tx=ENST00000264640;identifier=SMARCE1;ensembl_gn=SMARCE1;ensembl_gene_id=ENSG00000073584;ensembl_tx=ENST00000377808;identifier=ENSG00000073584;ensembl_gn=SMARCE1;ensembl_gene_id=ENSG00000073584;ensembl_tx=ENST00000377808;identifier=SMA…	0	.
chr17	40630703	40630934	ensembl_gn=SMARCE1;ensembl_gene_id=ENSG00000073584;ensembl_tx=ENST00000264640;identifier=ENSG00000073584;ensembl_gn=SMARCE1;ensembl_gene_id=ENSG00000073584;ensembl_tx=ENST00000264640;identifier=SMARCE1;ensembl_gn=SMARCE1;ensembl_gene_id=ENSG00000073584;ensembl_tx=ENST00000348513;identifier=ENSG00000073584;ensembl_gn=SMARCE1;ensembl_gene_id=ENSG00000073584;ensembl_tx=ENST00000348513;identifier=SMA…	0	.
chr17	40631581	40632377	ensembl_gn=SMARCE1;ensembl_gene_id=ENSG00000073584;ensembl_tx=ENST00000264640;identifier=ENSG00000073584;ensembl_gn=SMARCE1;ensembl_gene_id=ENSG00000073584;ensembl_tx=ENST00000264640;identifier=SMARCE1;ensembl_gn=SMARCE1;ensembl_gene_id=ENSG00000073584;ensembl_tx=ENST00000348513;identifier=ENSG00000073584;ensembl_gn=SMARCE1;ensembl_gene_id=ENSG00000073584;ensembl_tx=ENST00000348513;identifier=SMA…	0	.
chr17	40634158	40636112	ensembl_gn=SMARCE1;ensembl_gene_id=ENSG00000073584;ensembl_tx=ENST00000348513;identifier=ENSG00000073584;ensembl_gn=SMARCE1;ensembl_gene_id=ENSG00000073584;ensembl_tx=ENST00000348513;identifier=SMARCE1;ensembl_gn=SMARCE1;ensembl_gene_id=ENSG00000073584;ensembl_tx=ENST00000377808;identifier=ENSG00000073584;ensembl_gn=SMARCE1;ensembl_gene_id=ENSG00000073584;ensembl_tx=ENST00000377808;identifier=SMA…	0	.
chr17	40636384	40636841	ensembl_gn=SMARCE1;ensembl_gene_id=ENSG00000073584;ensembl_tx=ENST00000348513;identifier=ENSG00000073584;ensembl_gn=SMARCE1;ensembl_gene_id=ENSG00000073584;ensembl_tx=ENST00000348513;identifier=SMARCE1;ensembl_gn=SMARCE1;ensembl_gene_id=ENSG00000073584;ensembl_tx=ENST00000377808;identifier=ENSG00000073584;ensembl_gn=SMARCE1;ensembl_gene_id=ENSG00000073584;ensembl_tx=ENST00000377808;identifier=SMA…	0	.
chr17	40637481	40637741	ensembl_gn=SMARCE1;ensembl_gene_id=ENSG00000073584;ensembl_tx=ENST00000348513;identifier=ENSG00000073584;ensembl_gn=SMARCE1;ensembl_gene_id=ENSG00000073584;ensembl_tx=ENST00000348513;identifier=SMARCE1;ensembl_gn=SMARCE1;ensembl_gene_id=ENSG00000073584;ensembl_tx=ENST00000377808;identifier=ENSG00000073584;ensembl_gn=SMARCE1;ensembl_gene_id=ENSG00000073584;ensembl_tx=ENST00000377808;identifier=SMA…	0	.
chr17	40639969	40640089	ensembl_gn=SMARCE1;ensembl_gene_id=ENSG00000073584;ensembl_tx=ENST00000481231;identifier=ENSG00000073584;ensembl_gn=SMARCE1;ensembl_gene_id=ENSG00000073584;ensembl_tx=ENST00000481231;identifier=SMARCE1	0	.
chr17	40640563	40642569	ensembl_gn=SMARCE1;ensembl_gene_id=ENSG00000073584;ensembl_tx=ENST00000348513;identifier=ENSG00000073584;ensembl_gn=SMARCE1;ensembl_gene_id=ENSG00000073584;ensembl_tx=ENST00000348513;identifier=SMARCE1;ensembl_gn=SMARCE1;ensembl_gene_id=ENSG00000073584;ensembl_tx=ENST00000431889;identifier=ENSG00000073584;ensembl_gn=SMARCE1;ensembl_gene_id=ENSG00000073584;ensembl_tx=ENST00000431889;identifier=SMA…	0	.
chr17	40644362	40644482	ensembl_gn=SMARCE1;ensembl_gene_id=ENSG00000073584;ensembl_tx=ENST00000478349;identifier=ENSG00000073584;ensembl_gn=SMARCE1;ensembl_gene_id=ENSG00000073584;ensembl_tx=ENST00000478349;identifier=SMARCE1	0	.
chr17	40645537	40645657	ensembl_gn=SMARCE1;ensembl_gene_id=ENSG00000073584;ensembl_tx=ENST00000348513;identifier=ENSG00000073584;ensembl_gn=SMARCE1;ensembl_gene_id=ENSG00000073584;ensembl_tx=ENST00000348513;identifier=SMARCE1;ensembl_gn=SMARCE1;ensembl_gene_id=ENSG00000073584;ensembl_tx=ENST00000377808;identifier=ENSG00000073584;ensembl_gn=SMARCE1;ensembl_gene_id=ENSG00000073584;ensembl_tx=ENST00000377808;identifier=SMA…	0	.
chr17	40645761	40645881	ensembl_gn=SMARCE1;ensembl_gene_id=ENSG00000073584;ensembl_tx=ENST00000348513;identifier=ENSG00000073584;ensembl_gn=SMARCE1;ensembl_gene_id=ENSG00000073584;ensembl_tx=ENST00000348513;identifier=SMARCE1;ensembl_gn=SMARCE1;ensembl_gene_id=ENSG00000073584;ensembl_tx=ENST00000377808;identifier=ENSG00000073584;ensembl_gn=SMARCE1;ensembl_gene_id=ENSG00000073584;ensembl_tx=ENST00000377808;identifier=SMA…	0	.
chr17	40647442	40647651	ensembl_gn=SMARCE1;ensembl_gene_id=ENSG00000073584;ensembl_tx=ENST00000582955;identifier=ENSG00000073584;ensembl_gn=SMARCE1;ensembl_gene_id=ENSG00000073584;ensembl_tx=ENST00000582955;identifier=SMARCE1	0	.
chr17	40647762	40648518	ensembl_gn=SMARCE1;ensembl_gene_id=ENSG00000073584;ensembl_tx=ENST00000348513;identifier=ENSG00000073584;ensembl_gn=SMARCE1;ensembl_gene_id=ENSG00000073584;ensembl_tx=ENST00000348513;identifier=SMARCE1;ensembl_gn=SMARCE1;ensembl_gene_id=ENSG00000073584;ensembl_tx=ENST00000377808;identifier=ENSG00000073584;ensembl_gn=SMARCE1;ensembl_gene_id=ENSG00000073584;ensembl_tx=ENST00000377808;identifier=SMA…	0	.
chr17	63832070	63833001	ensembl_gn=SMARCD2;ensembl_gene_id=ENSG00000108604;ensembl_tx=ENST00000225742;identifier=ENSG00000108604;ensembl_gn=SMARCD2;ensembl_gene_id=ENSG00000108604;ensembl_tx=ENST00000225742;identifier=SMARCD2;ensembl_gn=SMARCD2;ensembl_gene_id=ENSG00000108604;ensembl_tx=ENST00000323347;identifier=ENSG00000108604;ensembl_gn=SMARCD2;ensembl_gene_id=ENSG00000108604;ensembl_tx=ENST00000323347;identifier=SMA…	0	.
chr17	63833058	63833180	ensembl_gn=SMARCD2;ensembl_gene_id=ENSG00000108604;ensembl_tx=ENST00000225742;identifier=ENSG00000108604;ensembl_gn=SMARCD2;ensembl_gene_id=ENSG00000108604;ensembl_tx=ENST00000225742;identifier=SMARCD2;ensembl_gn=SMARCD2;ensembl_gene_id=ENSG00000108604;ensembl_tx=ENST00000323347;identifier=ENSG00000108604;ensembl_gn=SMARCD2;ensembl_gene_id=ENSG00000108604;ensembl_tx=ENST00000323347;identifier=SMA…	0	.
chr17	63833287	63833430	ensembl_gn=SMARCD2;ensembl_gene_id=ENSG00000108604;ensembl_tx=ENST00000225742;identifier=ENSG00000108604;ensembl_gn=SMARCD2;ensembl_gene_id=ENSG00000108604;ensembl_tx=ENST00000225742;identifier=SMARCD2;ensembl_gn=SMARCD2;ensembl_gene_id=ENSG00000108604;ensembl_tx=ENST00000323347;identifier=ENSG00000108604;ensembl_gn=SMARCD2;ensembl_gene_id=ENSG00000108604;ensembl_tx=ENST00000323347;identifier=SMA…	0	.
chr17	63833576	63833732	ensembl_gn=SMARCD2;ensembl_gene_id=ENSG00000108604;ensembl_tx=ENST00000225742;identifier=ENSG00000108604;ensembl_gn=SMARCD2;ensembl_gene_id=ENSG00000108604;ensembl_tx=ENST00000225742;identifier=SMARCD2;ensembl_gn=SMARCD2;ensembl_gene_id=ENSG00000108604;ensembl_tx=ENST00000323347;identifier=ENSG00000108604;ensembl_gn=SMARCD2;ensembl_gene_id=ENSG00000108604;ensembl_tx=ENST00000323347;identifier=SMA…	0	.
chr17	63833897	63834017	ensembl_gn=SMARCD2;ensembl_gene_id=ENSG00000108604;ensembl_tx=ENST00000225742;identifier=ENSG00000108604;ensembl_gn=SMARCD2;ensembl_gene_id=ENSG00000108604;ensembl_tx=ENST00000225742;identifier=SMARCD2;ensembl_gn=SMARCD2;ensembl_gene_id=ENSG00000108604;ensembl_tx=ENST00000323347;identifier=ENSG00000108604;ensembl_gn=SMARCD2;ensembl_gene_id=ENSG00000108604;ensembl_tx=ENST00000323347;identifier=SMA…	0	.
chr17	63834156	63834338	ensembl_gn=SMARCD2;ensembl_gene_id=ENSG00000108604;ensembl_tx=ENST00000225742;identifier=ENSG00000108604;ensembl_gn=SMARCD2;ensembl_gene_id=ENSG00000108604;ensembl_tx=ENST00000225742;identifier=SMARCD2;ensembl_gn=SMARCD2;ensembl_gene_id=ENSG00000108604;ensembl_tx=ENST00000323347;identifier=ENSG00000108604;ensembl_gn=SMARCD2;ensembl_gene_id=ENSG00000108604;ensembl_tx=ENST00000323347;identifier=SMA…	0	.
chr17	63834351	63834585	ensembl_gn=SMARCD2;ensembl_gene_id=ENSG00000108604;ensembl_tx=ENST00000225742;identifier=ENSG00000108604;ensembl_gn=SMARCD2;ensembl_gene_id=ENSG00000108604;ensembl_tx=ENST00000225742;identifier=SMARCD2;ensembl_gn=SMARCD2;ensembl_gene_id=ENSG00000108604;ensembl_tx=ENST00000323347;identifier=ENSG00000108604;ensembl_gn=SMARCD2;ensembl_gene_id=ENSG00000108604;ensembl_tx=ENST00000323347;identifier=SMA…	0	.
chr17	63834694	63835155	ensembl_gn=SMARCD2;ensembl_gene_id=ENSG00000108604;ensembl_tx=ENST00000225742;identifier=ENSG00000108604;ensembl_gn=SMARCD2;ensembl_gene_id=ENSG00000108604;ensembl_tx=ENST00000225742;identifier=SMARCD2;ensembl_gn=SMARCD2;ensembl_gene_id=ENSG00000108604;ensembl_tx=ENST00000323347;identifier=ENSG00000108604;ensembl_gn=SMARCD2;ensembl_gene_id=ENSG00000108604;ensembl_tx=ENST00000323347;identifier=SMA…	0	.
chr17	63835401	63835667	ensembl_gn=SMARCD2;ensembl_gene_id=ENSG00000108604;ensembl_tx=ENST00000225742;identifier=ENSG00000108604;ensembl_gn=SMARCD2;ensembl_gene_id=ENSG00000108604;ensembl_tx=ENST00000225742;identifier=SMARCD2;ensembl_gn=SMARCD2;ensembl_gene_id=ENSG00000108604;ensembl_tx=ENST00000323347;identifier=ENSG00000108604;ensembl_gn=SMARCD2;ensembl_gene_id=ENSG00000108604;ensembl_tx=ENST00000323347;identifier=SMA…	0	.
chr17	63836735	63837054	ensembl_gn=SMARCD2;ensembl_gene_id=ENSG00000108604;ensembl_tx=ENST00000225742;identifier=ENSG00000108604;ensembl_gn=SMARCD2;ensembl_gene_id=ENSG00000108604;ensembl_tx=ENST00000225742;identifier=SMARCD2;ensembl_gn=SMARCD2;ensembl_gene_id=ENSG00000108604;ensembl_tx=ENST00000323347;identifier=ENSG00000108604;ensembl_gn=SMARCD2;ensembl_gene_id=ENSG00000108604;ensembl_tx=ENST00000323347;identifier=SMA…	0	.
chr17	63837131	63837251	ensembl_gn=SMARCD2;ensembl_gene_id=ENSG00000108604;ensembl_tx=ENST00000225742;identifier=ENSG00000108604;ensembl_gn=SMARCD2;ensembl_gene_id=ENSG00000108604;ensembl_tx=ENST00000225742;identifier=SMARCD2;ensembl_gn=SMARCD2;ensembl_gene_id=ENSG00000108604;ensembl_tx=ENST00000323347;identifier=ENSG00000108604;ensembl_gn=SMARCD2;ensembl_gene_id=ENSG00000108604;ensembl_tx=ENST00000323347;identifier=SMA…	0	.
chr17	63837430	63837635	ensembl_gn=SMARCD2;ensembl_gene_id=ENSG00000108604;ensembl_tx=ENST00000225742;identifier=ENSG00000108604;ensembl_gn=SMARCD2;ensembl_gene_id=ENSG00000108604;ensembl_tx=ENST00000225742;identifier=SMARCD2;ensembl_gn=SMARCD2;ensembl_gene_id=ENSG00000108604;ensembl_tx=ENST00000323347;identifier=ENSG00000108604;ensembl_gn=SMARCD2;ensembl_gene_id=ENSG00000108604;ensembl_tx=ENST00000323347;identifier=SMA…	0	.
chr17	63838599	63838738	ensembl_gn=SMARCD2;ensembl_gene_id=ENSG00000108604;ensembl_tx=ENST00000323347;identifier=ENSG00000108604;ensembl_gn=SMARCD2;ensembl_gene_id=ENSG00000108604;ensembl_tx=ENST00000323347;identifier=SMARCD2	0	.
chr17	63842370	63842950	ensembl_gn=SMARCD2;ensembl_gene_id=ENSG00000108604;ensembl_tx=ENST00000225742;identifier=ENSG00000108604;ensembl_gn=SMARCD2;ensembl_gene_id=ENSG00000108604;ensembl_tx=ENST00000225742;identifier=SMARCD2;ensembl_gn=SMARCD2;ensembl_gene_id=ENSG00000108604;ensembl_tx=ENST00000448276;identifier=ENSG00000108604;ensembl_gn=SMARCD2;ensembl_gene_id=ENSG00000108604;ensembl_tx=ENST00000448276;identifier=SMA…	0	.
chr17	63842982	63843102	ensembl_gn=SMARCD2;ensembl_gene_id=ENSG00000108604;ensembl_tx=ENST00000577990;identifier=ENSG00000108604;ensembl_gn=SMARCD2;ensembl_gene_id=ENSG00000108604;ensembl_tx=ENST00000577990;identifier=SMARCD2	0	.
chr17	7668391	7669700	ensembl_gn=TP53;ensembl_gene_id=ENSG00000141510;ensembl_tx=ENST00000269305;identifier=ENSG00000141510;ensembl_gn=TP53;ensembl_gene_id=ENSG00000141510;ensembl_tx=ENST00000269305;identifier=TP53;ensembl_gn=TP53;ensembl_gene_id=ENSG00000141510;ensembl_tx=ENST00000420246;identifier=ENSG00000141510;ensembl_gn=TP53;ensembl_gene_id=ENSG00000141510;ensembl_tx=ENST00000420246;identifier=TP53;ensembl_gn=TP…	0	.
chr17	7670598	7670725	ensembl_gn=TP53;ensembl_gene_id=ENSG00000141510;ensembl_tx=ENST00000269305;identifier=ENSG00000141510;ensembl_gn=TP53;ensembl_gene_id=ENSG00000141510;ensembl_tx=ENST00000269305;identifier=TP53;ensembl_gn=TP53;ensembl_gene_id=ENSG00000141510;ensembl_tx=ENST00000420246;identifier=ENSG00000141510;ensembl_gn=TP53;ensembl_gene_id=ENSG00000141510;ensembl_tx=ENST00000420246;identifier=TP53;ensembl_gn=TP…	0	.
chr17	7673196	7673349	ensembl_gn=TP53;ensembl_gene_id=ENSG00000141510;ensembl_tx=ENST00000420246;identifier=ENSG00000141510;ensembl_gn=TP53;ensembl_gene_id=ENSG00000141510;ensembl_tx=ENST00000420246;identifier=TP53;ensembl_gn=TP53;ensembl_gene_id=ENSG00000141510;ensembl_tx=ENST00000455263;identifier=ENSG00000141510;ensembl_gn=TP53;ensembl_gene_id=ENSG00000141510;ensembl_tx=ENST00000455263;identifier=TP53;ensembl_gn=TP…	0	.
chr17	7673511	7673631	ensembl_gn=TP53;ensembl_gene_id=ENSG00000141510;ensembl_tx=ENST00000269305;identifier=ENSG00000141510;ensembl_gn=TP53;ensembl_gene_id=ENSG00000141510;ensembl_tx=ENST00000269305;identifier=TP53;ensembl_gn=TP53;ensembl_gene_id=ENSG00000141510;ensembl_tx=ENST00000359597;identifier=ENSG00000141510;ensembl_gn=TP53;ensembl_gene_id=ENSG00000141510;ensembl_tx=ENST00000359597;identifier=TP53;ensembl_gn=TP…	0	.
chr17	7673690	7673847	ensembl_gn=TP53;ensembl_gene_id=ENSG00000141510;ensembl_tx=ENST00000269305;identifier=ENSG00000141510;ensembl_gn=TP53;ensembl_gene_id=ENSG00000141510;ensembl_tx=ENST00000269305;identifier=TP53;ensembl_gn=TP53;ensembl_gene_id=ENSG00000141510;ensembl_tx=ENST00000359597;identifier=ENSG00000141510;ensembl_gn=TP53;ensembl_gene_id=ENSG00000141510;ensembl_tx=ENST00000359597;identifier=TP53;ensembl_gn=TP…	0	.
chr17	7674170	7674300	ensembl_gn=TP53;ensembl_gene_id=ENSG00000141510;ensembl_tx=ENST00000269305;identifier=ENSG00000141510;ensembl_gn=TP53;ensembl_gene_id=ENSG00000141510;ensembl_tx=ENST00000269305;identifier=TP53;ensembl_gn=TP53;ensembl_gene_id=ENSG00000141510;ensembl_tx=ENST00000359597;identifier=ENSG00000141510;ensembl_gn=TP53;ensembl_gene_id=ENSG00000141510;ensembl_tx=ENST00000359597;identifier=TP53;ensembl_gn=TP…	0	.
chr17	7674515	7674981	ensembl_gn=TP53;ensembl_gene_id=ENSG00000141510;ensembl_tx=ENST00000269305;identifier=ENSG00000141510;ensembl_gn=TP53;ensembl_gene_id=ENSG00000141510;ensembl_tx=ENST00000269305;identifier=TP53;ensembl_gn=TP53;ensembl_gene_id=ENSG00000141510;ensembl_tx=ENST00000359597;identifier=ENSG00000141510;ensembl_gn=TP53;ensembl_gene_id=ENSG00000141510;ensembl_tx=ENST00000359597;identifier=TP53;ensembl_gn=TP…	0	.
chr17	7675042	7675503	ensembl_gn=TP53;ensembl_gene_id=ENSG00000141510;ensembl_tx=ENST00000269305;identifier=ENSG00000141510;ensembl_gn=TP53;ensembl_gene_id=ENSG00000141510;ensembl_tx=ENST00000269305;identifier=TP53;ensembl_gn=TP53;ensembl_gene_id=ENSG00000141510;ensembl_tx=ENST00000359597;identifier=ENSG00000141510;ensembl_gn=TP53;ensembl_gene_id=ENSG00000141510;ensembl_tx=ENST00000359597;identifier=TP53;ensembl_gn=TP…	0	.
chr17	7675983	7676282	ensembl_gn=TP53;ensembl_gene_id=ENSG00000141510;ensembl_tx=ENST00000269305;identifier=ENSG00000141510;ensembl_gn=TP53;ensembl_gene_id=ENSG00000141510;ensembl_tx=ENST00000269305;identifier=TP53;ensembl_gn=TP53;ensembl_gene_id=ENSG00000141510;ensembl_tx=ENST00000359597;identifier=ENSG00000141510;ensembl_gn=TP53;ensembl_gene_id=ENSG00000141510;ensembl_tx=ENST00000359597;identifier=TP53;ensembl_gn=TP…	0	.
chr17	7676371	7676632	ensembl_gn=TP53;ensembl_gene_id=ENSG00000141510;ensembl_tx=ENST00000269305;identifier=ENSG00000141510;ensembl_gn=TP53;ensembl_gene_id=ENSG00000141510;ensembl_tx=ENST00000269305;identifier=TP53;ensembl_gn=TP53;ensembl_gene_id=ENSG00000141510;ensembl_tx=ENST00000359597;identifier=ENSG00000141510;ensembl_gn=TP53;ensembl_gene_id=ENSG00000141510;ensembl_tx=ENST00000359597;identifier=TP53;ensembl_gn=TP…	0	.
chr17	7677314	7677444	ensembl_gn=TP53;ensembl_gene_id=ENSG00000141510;ensembl_tx=ENST00000503591;identifier=ENSG00000141510;ensembl_gn=TP53;ensembl_gene_id=ENSG00000141510;ensembl_tx=ENST00000503591;identifier=TP53;ensembl_gn=TP53;ensembl_gene_id=ENSG00000141510;ensembl_tx=ENST00000508793;identifier=ENSG00000141510;ensembl_gn=TP53;ensembl_gene_id=ENSG00000141510;ensembl_tx=ENST00000508793;identifier=TP53	0	.
chr17	7687366	7687560	ensembl_gn=TP53;ensembl_gene_id=ENSG00000141510;ensembl_tx=ENST00000269305;identifier=ENSG00000141510;ensembl_gn=TP53;ensembl_gene_id=ENSG00000141510;ensembl_tx=ENST00000269305;identifier=TP53;ensembl_gn=TP53;ensembl_gene_id=ENSG00000141510;ensembl_tx=ENST00000420246;identifier=ENSG00000141510;ensembl_gn=TP53;ensembl_gene_id=ENSG00000141510;ensembl_tx=ENST00000420246;identifier=TP53;ensembl_gn=TP…	0	.
chr19	10486109	10486828	ensembl_gn=KEAP1;ensembl_gene_id=ENSG00000079999;ensembl_tx=ENST00000171111;identifier=ENSG00000079999;ensembl_gn=KEAP1;ensembl_gene_id=ENSG00000079999;ensembl_tx=ENST00000171111;identifier=KEAP1;ensembl_gn=KEAP1;ensembl_gene_id=ENSG00000079999;ensembl_tx=ENST00000393623;identifier=ENSG00000079999;ensembl_gn=KEAP1;ensembl_gene_id=ENSG00000079999;ensembl_tx=ENST00000393623;identifier=KEAP1;ensembl…	0	.
chr19	10489181	10489445	ensembl_gn=KEAP1;ensembl_gene_id=ENSG00000079999;ensembl_tx=ENST00000171111;identifier=ENSG00000079999;ensembl_gn=KEAP1;ensembl_gene_id=ENSG00000079999;ensembl_tx=ENST00000171111;identifier=KEAP1;ensembl_gn=KEAP1;ensembl_gene_id=ENSG00000079999;ensembl_tx=ENST00000393623;identifier=ENSG00000079999;ensembl_gn=KEAP1;ensembl_gene_id=ENSG00000079999;ensembl_tx=ENST00000393623;identifier=KEAP1;ensembl…	0	.
chr19	10489637	10489863	ensembl_gn=KEAP1;ensembl_gene_id=ENSG00000079999;ensembl_tx=ENST00000171111;identifier=ENSG00000079999;ensembl_gn=KEAP1;ensembl_gene_id=ENSG00000079999;ensembl_tx=ENST00000171111;identifier=KEAP1;ensembl_gn=KEAP1;ensembl_gene_id=ENSG00000079999;ensembl_tx=ENST00000393623;identifier=ENSG00000079999;ensembl_gn=KEAP1;ensembl_gene_id=ENSG00000079999;ensembl_tx=ENST00000393623;identifier=KEAP1;ensembl…	0	.
chr19	10491566	10492272	ensembl_gn=KEAP1;ensembl_gene_id=ENSG00000079999;ensembl_tx=ENST00000171111;identifier=ENSG00000079999;ensembl_gn=KEAP1;ensembl_gene_id=ENSG00000079999;ensembl_tx=ENST00000171111;identifier=KEAP1;ensembl_gn=KEAP1;ensembl_gene_id=ENSG00000079999;ensembl_tx=ENST00000393623;identifier=ENSG00000079999;ensembl_gn=KEAP1;ensembl_gene_id=ENSG00000079999;ensembl_tx=ENST00000393623;identifier=KEAP1;ensembl…	0	.
chr19	10499384	10500090	ensembl_gn=KEAP1;ensembl_gene_id=ENSG00000079999;ensembl_tx=ENST00000171111;identifier=ENSG00000079999;ensembl_gn=KEAP1;ensembl_gene_id=ENSG00000079999;ensembl_tx=ENST00000171111;identifier=KEAP1;ensembl_gn=KEAP1;ensembl_gene_id=ENSG00000079999;ensembl_tx=ENST00000393623;identifier=ENSG00000079999;ensembl_gn=KEAP1;ensembl_gene_id=ENSG00000079999;ensembl_tx=ENST00000393623;identifier=KEAP1;ensembl…	0	.
chr19	10502377	10502697	ensembl_gn=KEAP1;ensembl_gene_id=ENSG00000079999;ensembl_tx=ENST00000591039;identifier=ENSG00000079999;ensembl_gn=KEAP1;ensembl_gene_id=ENSG00000079999;ensembl_tx=ENST00000591039;identifier=KEAP1;ensembl_gn=KEAP1;ensembl_gene_id=ENSG00000079999;ensembl_tx=ENST00000591419;identifier=ENSG00000079999;ensembl_gn=KEAP1;ensembl_gene_id=ENSG00000079999;ensembl_tx=ENST00000591419;identifier=KEAP1	0	.
chr19	10502686	10502906	ensembl_gn=KEAP1;ensembl_gene_id=ENSG00000079999;ensembl_tx=ENST00000393623;identifier=ENSG00000079999;ensembl_gn=KEAP1;ensembl_gene_id=ENSG00000079999;ensembl_tx=ENST00000393623;identifier=KEAP1	0	.
chr19	10503079	10503199	ensembl_gn=KEAP1;ensembl_gene_id=ENSG00000079999;ensembl_tx=ENST00000592055;identifier=ENSG00000079999;ensembl_gn=KEAP1;ensembl_gene_id=ENSG00000079999;ensembl_tx=ENST00000592055;identifier=KEAP1	0	.
chr19	10503230	10503751	ensembl_gn=KEAP1;ensembl_gene_id=ENSG00000079999;ensembl_tx=ENST00000171111;identifier=ENSG00000079999;ensembl_gn=KEAP1;ensembl_gene_id=ENSG00000079999;ensembl_tx=ENST00000171111;identifier=KEAP1;ensembl_gn=KEAP1;ensembl_gene_id=ENSG00000079999;ensembl_tx=ENST00000585845;identifier=ENSG00000079999;ensembl_gn=KEAP1;ensembl_gene_id=ENSG00000079999;ensembl_tx=ENST00000585845;identifier=KEAP1	0	.
chr19	10960990	10961184	ensembl_gn=SMARCA4;ensembl_gene_id=ENSG00000127616;ensembl_tx=ENST00000344626;identifier=ENSG00000127616;ensembl_gn=SMARCA4;ensembl_gene_id=ENSG00000127616;ensembl_tx=ENST00000344626;identifier=SMARCA4;ensembl_gn=SMARCA4;ensembl_gene_id=ENSG00000127616;ensembl_tx=ENST00000429416;identifier=ENSG00000127616;ensembl_gn=SMARCA4;ensembl_gene_id=ENSG00000127616;ensembl_tx=ENST00000429416;identifier=SMA…	0	.
chr19	10961310	10961739	ensembl_gn=SMARCA4;ensembl_gene_id=ENSG00000127616;ensembl_tx=ENST00000590574;identifier=ENSG00000127616;ensembl_gn=SMARCA4;ensembl_gene_id=ENSG00000127616;ensembl_tx=ENST00000590574;identifier=SMARCA4	0	.
chr19	10965248	10965368	ensembl_gn=SMARCA4;ensembl_gene_id=ENSG00000127616;ensembl_tx=ENST00000444061;identifier=ENSG00000127616;ensembl_gn=SMARCA4;ensembl_gene_id=ENSG00000127616;ensembl_tx=ENST00000444061;identifier=SMARCA4	0	.
chr19	10977642	10977825	ensembl_gn=SMARCA4;ensembl_gene_id=ENSG00000127616;ensembl_tx=ENST00000541122;identifier=ENSG00000127616;ensembl_gn=SMARCA4;ensembl_gene_id=ENSG00000127616;ensembl_tx=ENST00000541122;identifier=SMARCA4	0	.
chr19	10984110	10984383	ensembl_gn=SMARCA4;ensembl_gene_id=ENSG00000127616;ensembl_tx=ENST00000344626;identifier=ENSG00000127616;ensembl_gn=SMARCA4;ensembl_gene_id=ENSG00000127616;ensembl_tx=ENST00000344626;identifier=SMARCA4;ensembl_gn=SMARCA4;ensembl_gene_id=ENSG00000127616;ensembl_tx=ENST00000413806;identifier=ENSG00000127616;ensembl_gn=SMARCA4;ensembl_gene_id=ENSG00000127616;ensembl_tx=ENST00000413806;identifier=SMA…	0	.
chr19	10985262	10985415	ensembl_gn=SMARCA4;ensembl_gene_id=ENSG00000127616;ensembl_tx=ENST00000344626;identifier=ENSG00000127616;ensembl_gn=SMARCA4;ensembl_gene_id=ENSG00000127616;ensembl_tx=ENST00000344626;identifier=SMARCA4;ensembl_gn=SMARCA4;ensembl_gene_id=ENSG00000127616;ensembl_tx=ENST00000413806;identifier=ENSG00000127616;ensembl_gn=SMARCA4;ensembl_gene_id=ENSG00000127616;ensembl_tx=ENST00000413806;identifier=SMA…	0	.
chr19	10986178	10986603	ensembl_gn=SMARCA4;ensembl_gene_id=ENSG00000127616;ensembl_tx=ENST00000344626;identifier=ENSG00000127616;ensembl_gn=SMARCA4;ensembl_gene_id=ENSG00000127616;ensembl_tx=ENST00000344626;identifier=SMARCA4;ensembl_gn=SMARCA4;ensembl_gene_id=ENSG00000127616;ensembl_tx=ENST00000413806;identifier=ENSG00000127616;ensembl_gn=SMARCA4;ensembl_gene_id=ENSG00000127616;ensembl_tx=ENST00000413806;identifier=SMA…	0	.
chr19	10986894	10987014	ensembl_gn=SMARCA4;ensembl_gene_id=ENSG00000127616;ensembl_tx=ENST00000344626;identifier=ENSG00000127616;ensembl_gn=SMARCA4;ensembl_gene_id=ENSG00000127616;ensembl_tx=ENST00000344626;identifier=SMARCA4;ensembl_gn=SMARCA4;ensembl_gene_id=ENSG00000127616;ensembl_tx=ENST00000413806;identifier=ENSG00000127616;ensembl_gn=SMARCA4;ensembl_gene_id=ENSG00000127616;ensembl_tx=ENST00000413806;identifier=SMA…	0	.
chr19	10987655	10987934	ensembl_gn=SMARCA4;ensembl_gene_id=ENSG00000127616;ensembl_tx=ENST00000344626;identifier=ENSG00000127616;ensembl_gn=SMARCA4;ensembl_gene_id=ENSG00000127616;ensembl_tx=ENST00000344626;identifier=SMARCA4;ensembl_gn=SMARCA4;ensembl_gene_id=ENSG00000127616;ensembl_tx=ENST00000413806;identifier=ENSG00000127616;ensembl_gn=SMARCA4;ensembl_gene_id=ENSG00000127616;ensembl_tx=ENST00000413806;identifier=SMA…	0	.
chr19	10989306	10989453	ensembl_gn=SMARCA4;ensembl_gene_id=ENSG00000127616;ensembl_tx=ENST00000344626;identifier=ENSG00000127616;ensembl_gn=SMARCA4;ensembl_gene_id=ENSG00000127616;ensembl_tx=ENST00000344626;identifier=SMARCA4;ensembl_gn=SMARCA4;ensembl_gene_id=ENSG00000127616;ensembl_tx=ENST00000413806;identifier=ENSG00000127616;ensembl_gn=SMARCA4;ensembl_gene_id=ENSG00000127616;ensembl_tx=ENST00000413806;identifier=SMA…	0	.
chr19	10991139	10991333	ensembl_gn=SMARCA4;ensembl_gene_id=ENSG00000127616;ensembl_tx=ENST00000344626;identifier=ENSG00000127616;ensembl_gn=SMARCA4;ensembl_gene_id=ENSG00000127616;ensembl_tx=ENST00000344626;identifier=SMARCA4;ensembl_gn=SMARCA4;ensembl_gene_id=ENSG00000127616;ensembl_tx=ENST00000413806;identifier=ENSG00000127616;ensembl_gn=SMARCA4;ensembl_gene_id=ENSG00000127616;ensembl_tx=ENST00000413806;identifier=SMA…	0	.
chr19	10994817	10995011	ensembl_gn=SMARCA4;ensembl_gene_id=ENSG00000127616;ensembl_tx=ENST00000344626;identifier=ENSG00000127616;ensembl_gn=SMARCA4;ensembl_gene_id=ENSG00000127616;ensembl_tx=ENST00000344626;identifier=SMARCA4;ensembl_gn=SMARCA4;ensembl_gene_id=ENSG00000127616;ensembl_tx=ENST00000413806;identifier=ENSG00000127616;ensembl_gn=SMARCA4;ensembl_gene_id=ENSG00000127616;ensembl_tx=ENST00000413806;identifier=SMA…	0	.
chr19	10995105	10995225	ensembl_gn=SMARCA4;ensembl_gene_id=ENSG00000127616;ensembl_tx=ENST00000413806;identifier=ENSG00000127616;ensembl_gn=SMARCA4;ensembl_gene_id=ENSG00000127616;ensembl_tx=ENST00000413806;identifier=SMARCA4	0	.
chr19	10995304	10995424	ensembl_gn=SMARCA4;ensembl_gene_id=ENSG00000127616;ensembl_tx=ENST00000413806;identifier=ENSG00000127616;ensembl_gn=SMARCA4;ensembl_gene_id=ENSG00000127616;ensembl_tx=ENST00000413806;identifier=SMARCA4	0	.
chr19	10995463	10995583	ensembl_gn=SMARCA4;ensembl_gene_id=ENSG00000127616;ensembl_tx=ENST00000413806;identifier=ENSG00000127616;ensembl_gn=SMARCA4;ensembl_gene_id=ENSG00000127616;ensembl_tx=ENST00000413806;identifier=SMARCA4	0	.
chr19	10995860	10995980	ensembl_gn=SMARCA4;ensembl_gene_id=ENSG00000127616;ensembl_tx=ENST00000413806;identifier=ENSG00000127616;ensembl_gn=SMARCA4;ensembl_gene_id=ENSG00000127616;ensembl_tx=ENST00000413806;identifier=SMARCA4	0	.
chr19	10996202	10996390	ensembl_gn=SMARCA4;ensembl_gene_id=ENSG00000127616;ensembl_tx=ENST00000344626;identifier=ENSG00000127616;ensembl_gn=SMARCA4;ensembl_gene_id=ENSG00000127616;ensembl_tx=ENST00000344626;identifier=SMARCA4;ensembl_gn=SMARCA4;ensembl_gene_id=ENSG00000127616;ensembl_tx=ENST00000413806;identifier=ENSG00000127616;ensembl_gn=SMARCA4;ensembl_gene_id=ENSG00000127616;ensembl_tx=ENST00000413806;identifier=SMA…	0	.
chr19	10996459	10996579	ensembl_gn=SMARCA4;ensembl_gene_id=ENSG00000127616;ensembl_tx=ENST00000344626;identifier=ENSG00000127616;ensembl_gn=SMARCA4;ensembl_gene_id=ENSG00000127616;ensembl_tx=ENST00000344626;identifier=SMARCA4;ensembl_gn=SMARCA4;ensembl_gene_id=ENSG00000127616;ensembl_tx=ENST00000413806;identifier=ENSG00000127616;ensembl_gn=SMARCA4;ensembl_gene_id=ENSG00000127616;ensembl_tx=ENST00000413806;identifier=SMA…	0	.
chr19	11003018	11003169	ensembl_gn=SMARCA4;ensembl_gene_id=ENSG00000127616;ensembl_tx=ENST00000344626;identifier=ENSG00000127616;ensembl_gn=SMARCA4;ensembl_gene_id=ENSG00000127616;ensembl_tx=ENST00000344626;identifier=SMARCA4;ensembl_gn=SMARCA4;ensembl_gene_id=ENSG00000127616;ensembl_tx=ENST00000413806;identifier=ENSG00000127616;ensembl_gn=SMARCA4;ensembl_gene_id=ENSG00000127616;ensembl_tx=ENST00000413806;identifier=SMA…	0	.
chr19	11003308	11003428	ensembl_gn=SMARCA4;ensembl_gene_id=ENSG00000127616;ensembl_tx=ENST00000344626;identifier=ENSG00000127616;ensembl_gn=SMARCA4;ensembl_gene_id=ENSG00000127616;ensembl_tx=ENST00000344626;identifier=SMARCA4;ensembl_gn=SMARCA4;ensembl_gene_id=ENSG00000127616;ensembl_tx=ENST00000413806;identifier=ENSG00000127616;ensembl_gn=SMARCA4;ensembl_gene_id=ENSG00000127616;ensembl_tx=ENST00000413806;identifier=SMA…	0	.
chr19	11007891	11008033	ensembl_gn=SMARCA4;ensembl_gene_id=ENSG00000127616;ensembl_tx=ENST00000344626;identifier=ENSG00000127616;ensembl_gn=SMARCA4;ensembl_gene_id=ENSG00000127616;ensembl_tx=ENST00000344626;identifier=SMARCA4;ensembl_gn=SMARCA4;ensembl_gene_id=ENSG00000127616;ensembl_tx=ENST00000413806;identifier=ENSG00000127616;ensembl_gn=SMARCA4;ensembl_gene_id=ENSG00000127616;ensembl_tx=ENST00000413806;identifier=SMA…	0	.
chr19	11010370	11010541	ensembl_gn=SMARCA4;ensembl_gene_id=ENSG00000127616;ensembl_tx=ENST00000344626;identifier=ENSG00000127616;ensembl_gn=SMARCA4;ensembl_gene_id=ENSG00000127616;ensembl_tx=ENST00000344626;identifier=SMARCA4;ensembl_gn=SMARCA4;ensembl_gene_id=ENSG00000127616;ensembl_tx=ENST00000413806;identifier=ENSG00000127616;ensembl_gn=SMARCA4;ensembl_gene_id=ENSG00000127616;ensembl_tx=ENST00000413806;identifier=SMA…	0	.
chr19	11012751	11013122	ensembl_gn=SMARCA4;ensembl_gene_id=ENSG00000127616;ensembl_tx=ENST00000344626;identifier=ENSG00000127616;ensembl_gn=SMARCA4;ensembl_gene_id=ENSG00000127616;ensembl_tx=ENST00000344626;identifier=SMARCA4;ensembl_gn=SMARCA4;ensembl_gene_id=ENSG00000127616;ensembl_tx=ENST00000413806;identifier=ENSG00000127616;ensembl_gn=SMARCA4;ensembl_gene_id=ENSG00000127616;ensembl_tx=ENST00000413806;identifier=SMA…	0	.
chr19	11018261	11018381	ensembl_gn=SMARCA4;ensembl_gene_id=ENSG00000127616;ensembl_tx=ENST00000586122;identifier=ENSG00000127616;ensembl_gn=SMARCA4;ensembl_gene_id=ENSG00000127616;ensembl_tx=ENST00000586122;identifier=SMARCA4	0	.
chr19	11018859	11019711	ensembl_gn=SMARCA4;ensembl_gene_id=ENSG00000127616;ensembl_tx=ENST00000344626;identifier=ENSG00000127616;ensembl_gn=SMARCA4;ensembl_gene_id=ENSG00000127616;ensembl_tx=ENST00000344626;identifier=SMARCA4;ensembl_gn=SMARCA4;ensembl_gene_id=ENSG00000127616;ensembl_tx=ENST00000413806;identifier=ENSG00000127616;ensembl_gn=SMARCA4;ensembl_gene_id=ENSG00000127616;ensembl_tx=ENST00000413806;identifier=SMA…	0	.
chr19	11020570	11021977	ensembl_gn=SMARCA4;ensembl_gene_id=ENSG00000127616;ensembl_tx=ENST00000344626;identifier=ENSG00000127616;ensembl_gn=SMARCA4;ensembl_gene_id=ENSG00000127616;ensembl_tx=ENST00000344626;identifier=SMARCA4;ensembl_gn=SMARCA4;ensembl_gene_id=ENSG00000127616;ensembl_tx=ENST00000413806;identifier=ENSG00000127616;ensembl_gn=SMARCA4;ensembl_gene_id=ENSG00000127616;ensembl_tx=ENST00000413806;identifier=SMA…	0	.
chr19	11023507	11023641	ensembl_gn=SMARCA4;ensembl_gene_id=ENSG00000127616;ensembl_tx=ENST00000344626;identifier=ENSG00000127616;ensembl_gn=SMARCA4;ensembl_gene_id=ENSG00000127616;ensembl_tx=ENST00000344626;identifier=SMARCA4;ensembl_gn=SMARCA4;ensembl_gene_id=ENSG00000127616;ensembl_tx=ENST00000413806;identifier=ENSG00000127616;ensembl_gn=SMARCA4;ensembl_gene_id=ENSG00000127616;ensembl_tx=ENST00000413806;identifier=SMA…	0	.
chr19	11024320	11024448	ensembl_gn=SMARCA4;ensembl_gene_id=ENSG00000127616;ensembl_tx=ENST00000344626;identifier=ENSG00000127616;ensembl_gn=SMARCA4;ensembl_gene_id=ENSG00000127616;ensembl_tx=ENST00000344626;identifier=SMARCA4;ensembl_gn=SMARCA4;ensembl_gene_id=ENSG00000127616;ensembl_tx=ENST00000413806;identifier=ENSG00000127616;ensembl_gn=SMARCA4;ensembl_gene_id=ENSG00000127616;ensembl_tx=ENST00000413806;identifier=SMA…	0	.
chr19	11025405	11025525	ensembl_gn=SMARCA4;ensembl_gene_id=ENSG00000127616;ensembl_tx=ENST00000344626;identifier=ENSG00000127616;ensembl_gn=SMARCA4;ensembl_gene_id=ENSG00000127616;ensembl_tx=ENST00000344626;identifier=SMARCA4;ensembl_gn=SMARCA4;ensembl_gene_id=ENSG00000127616;ensembl_tx=ENST00000413806;identifier=ENSG00000127616;ensembl_gn=SMARCA4;ensembl_gene_id=ENSG00000127616;ensembl_tx=ENST00000413806;identifier=SMA…	0	.
chr19	11026263	11026383	ensembl_gn=SMARCA4;ensembl_gene_id=ENSG00000127616;ensembl_tx=ENST00000344626;identifier=ENSG00000127616;ensembl_gn=SMARCA4;ensembl_gene_id=ENSG00000127616;ensembl_tx=ENST00000344626;identifier=SMARCA4;ensembl_gn=SMARCA4;ensembl_gene_id=ENSG00000127616;ensembl_tx=ENST00000413806;identifier=ENSG00000127616;ensembl_gn=SMARCA4;ensembl_gene_id=ENSG00000127616;ensembl_tx=ENST00000413806;identifier=SMA…	0	.
chr19	11027773	11027960	ensembl_gn=SMARCA4;ensembl_gene_id=ENSG00000127616;ensembl_tx=ENST00000344626;identifier=ENSG00000127616;ensembl_gn=SMARCA4;ensembl_gene_id=ENSG00000127616;ensembl_tx=ENST00000344626;identifier=SMARCA4;ensembl_gn=SMARCA4;ensembl_gene_id=ENSG00000127616;ensembl_tx=ENST00000413806;identifier=ENSG00000127616;ensembl_gn=SMARCA4;ensembl_gene_id=ENSG00000127616;ensembl_tx=ENST00000413806;identifier=SMA…	0	.
chr19	11030719	11032676	ensembl_gn=SMARCA4;ensembl_gene_id=ENSG00000127616;ensembl_tx=ENST00000344626;identifier=ENSG00000127616;ensembl_gn=SMARCA4;ensembl_gene_id=ENSG00000127616;ensembl_tx=ENST00000344626;identifier=SMARCA4;ensembl_gn=SMARCA4;ensembl_gene_id=ENSG00000127616;ensembl_tx=ENST00000413806;identifier=ENSG00000127616;ensembl_gn=SMARCA4;ensembl_gene_id=ENSG00000127616;ensembl_tx=ENST00000413806;identifier=SMA…	0	.
chr19	11033071	11033527	ensembl_gn=SMARCA4;ensembl_gene_id=ENSG00000127616;ensembl_tx=ENST00000344626;identifier=ENSG00000127616;ensembl_gn=SMARCA4;ensembl_gene_id=ENSG00000127616;ensembl_tx=ENST00000344626;identifier=SMARCA4;ensembl_gn=SMARCA4;ensembl_gene_id=ENSG00000127616;ensembl_tx=ENST00000413806;identifier=ENSG00000127616;ensembl_gn=SMARCA4;ensembl_gene_id=ENSG00000127616;ensembl_tx=ENST00000413806;identifier=SMA…	0	.
chr19	11033756	11033876	ensembl_gn=SMARCA4;ensembl_gene_id=ENSG00000127616;ensembl_tx=ENST00000344626;identifier=ENSG00000127616;ensembl_gn=SMARCA4;ensembl_gene_id=ENSG00000127616;ensembl_tx=ENST00000344626;identifier=SMARCA4;ensembl_gn=SMARCA4;ensembl_gene_id=ENSG00000127616;ensembl_tx=ENST00000429416;identifier=ENSG00000127616;ensembl_gn=SMARCA4;ensembl_gene_id=ENSG00000127616;ensembl_tx=ENST00000429416;identifier=SMA…	0	.
chr19	11034101	11034221	ensembl_gn=SMARCA4;ensembl_gene_id=ENSG00000127616;ensembl_tx=ENST00000344626;identifier=ENSG00000127616;ensembl_gn=SMARCA4;ensembl_gene_id=ENSG00000127616;ensembl_tx=ENST00000344626;identifier=SMARCA4;ensembl_gn=SMARCA4;ensembl_gene_id=ENSG00000127616;ensembl_tx=ENST00000413806;identifier=ENSG00000127616;ensembl_gn=SMARCA4;ensembl_gene_id=ENSG00000127616;ensembl_tx=ENST00000413806;identifier=SMA…	0	.
chr19	11034903	11035142	ensembl_gn=SMARCA4;ensembl_gene_id=ENSG00000127616;ensembl_tx=ENST00000344626;identifier=ENSG00000127616;ensembl_gn=SMARCA4;ensembl_gene_id=ENSG00000127616;ensembl_tx=ENST00000344626;identifier=SMARCA4;ensembl_gn=SMARCA4;ensembl_gene_id=ENSG00000127616;ensembl_tx=ENST00000413806;identifier=ENSG00000127616;ensembl_gn=SMARCA4;ensembl_gene_id=ENSG00000127616;ensembl_tx=ENST00000413806;identifier=SMA…	0	.
chr19	11039445	11039565	ensembl_gn=SMARCA4;ensembl_gene_id=ENSG00000127616;ensembl_tx=ENST00000450717;identifier=ENSG00000127616;ensembl_gn=SMARCA4;ensembl_gene_id=ENSG00000127616;ensembl_tx=ENST00000450717;identifier=SMARCA4;ensembl_gn=SMARCA4;ensembl_gene_id=ENSG00000127616;ensembl_tx=ENST00000538456;identifier=ENSG00000127616;ensembl_gn=SMARCA4;ensembl_gene_id=ENSG00000127616;ensembl_tx=ENST00000538456;identifier=SMA…	0	.
chr19	11041287	11041570	ensembl_gn=SMARCA4;ensembl_gene_id=ENSG00000127616;ensembl_tx=ENST00000344626;identifier=ENSG00000127616;ensembl_gn=SMARCA4;ensembl_gene_id=ENSG00000127616;ensembl_tx=ENST00000344626;identifier=SMARCA4;ensembl_gn=SMARCA4;ensembl_gene_id=ENSG00000127616;ensembl_tx=ENST00000413806;identifier=ENSG00000127616;ensembl_gn=SMARCA4;ensembl_gene_id=ENSG00000127616;ensembl_tx=ENST00000413806;identifier=SMA…	0	.
chr19	11058244	11058373	ensembl_gn=SMARCA4;ensembl_gene_id=ENSG00000127616;ensembl_tx=ENST00000344626;identifier=ENSG00000127616;ensembl_gn=SMARCA4;ensembl_gene_id=ENSG00000127616;ensembl_tx=ENST00000344626;identifier=SMARCA4;ensembl_gn=SMARCA4;ensembl_gene_id=ENSG00000127616;ensembl_tx=ENST00000413806;identifier=ENSG00000127616;ensembl_gn=SMARCA4;ensembl_gene_id=ENSG00000127616;ensembl_tx=ENST00000413806;identifier=SMA…	0	.
chr19	11058777	11058899	ensembl_gn=SMARCA4;ensembl_gene_id=ENSG00000127616;ensembl_tx=ENST00000344626;identifier=ENSG00000127616;ensembl_gn=SMARCA4;ensembl_gene_id=ENSG00000127616;ensembl_tx=ENST00000344626;identifier=SMARCA4;ensembl_gn=SMARCA4;ensembl_gene_id=ENSG00000127616;ensembl_tx=ENST00000413806;identifier=ENSG00000127616;ensembl_gn=SMARCA4;ensembl_gene_id=ENSG00000127616;ensembl_tx=ENST00000413806;identifier=SMA…	0	.
chr19	11059742	11059895	ensembl_gn=SMARCA4;ensembl_gene_id=ENSG00000127616;ensembl_tx=ENST00000344626;identifier=ENSG00000127616;ensembl_gn=SMARCA4;ensembl_gene_id=ENSG00000127616;ensembl_tx=ENST00000344626;identifier=SMARCA4;ensembl_gn=SMARCA4;ensembl_gene_id=ENSG00000127616;ensembl_tx=ENST00000413806;identifier=ENSG00000127616;ensembl_gn=SMARCA4;ensembl_gene_id=ENSG00000127616;ensembl_tx=ENST00000413806;identifier=SMA…	0	.
chr19	11060034	11060197	ensembl_gn=SMARCA4;ensembl_gene_id=ENSG00000127616;ensembl_tx=ENST00000344626;identifier=ENSG00000127616;ensembl_gn=SMARCA4;ensembl_gene_id=ENSG00000127616;ensembl_tx=ENST00000344626;identifier=SMARCA4;ensembl_gn=SMARCA4;ensembl_gene_id=ENSG00000127616;ensembl_tx=ENST00000413806;identifier=ENSG00000127616;ensembl_gn=SMARCA4;ensembl_gene_id=ENSG00000127616;ensembl_tx=ENST00000413806;identifier=SMA…	0	.
chr19	11060421	11060541	ensembl_gn=SMARCA4;ensembl_gene_id=ENSG00000127616;ensembl_tx=ENST00000586921;identifier=ENSG00000127616;ensembl_gn=SMARCA4;ensembl_gene_id=ENSG00000127616;ensembl_tx=ENST00000586921;identifier=SMARCA4	0	.
chr19	11061732	11062292	ensembl_gn=SMARCA4;ensembl_gene_id=ENSG00000127616;ensembl_tx=ENST00000344626;identifier=ENSG00000127616;ensembl_gn=SMARCA4;ensembl_gene_id=ENSG00000127616;ensembl_tx=ENST00000344626;identifier=SMARCA4;ensembl_gn=SMARCA4;ensembl_gene_id=ENSG00000127616;ensembl_tx=ENST00000413806;identifier=ENSG00000127616;ensembl_gn=SMARCA4;ensembl_gene_id=ENSG00000127616;ensembl_tx=ENST00000413806;identifier=SMA…	0	.
chr19	11065182	11065405	ensembl_gn=SMARCA4;ensembl_gene_id=ENSG00000127616;ensembl_tx=ENST00000586985;identifier=ENSG00000127616;ensembl_gn=SMARCA4;ensembl_gene_id=ENSG00000127616;ensembl_tx=ENST00000586985;identifier=SMARCA4	0	.
chr19	1177547	1177821	ensembl_gn=STK11;ensembl_gene_id=ENSG00000118046;ensembl_tx=ENST00000585748;identifier=ENSG00000118046;ensembl_gn=STK11;ensembl_gene_id=ENSG00000118046;ensembl_tx=ENST00000585748;identifier=STK11	0	.
chr19	1179226	1179346	ensembl_gn=STK11;ensembl_gene_id=ENSG00000118046;ensembl_tx=ENST00000585748;identifier=ENSG00000118046;ensembl_gn=STK11;ensembl_gene_id=ENSG00000118046;ensembl_tx=ENST00000585748;identifier=STK11	0	.
chr19	1189398	1189669	ensembl_gn=STK11;ensembl_gene_id=ENSG00000118046;ensembl_tx=ENST00000585748;identifier=ENSG00000118046;ensembl_gn=STK11;ensembl_gene_id=ENSG00000118046;ensembl_tx=ENST00000585748;identifier=STK11	0	.
chr19	1205794	1206099	ensembl_gn=STK11;ensembl_gene_id=ENSG00000118046;ensembl_tx=ENST00000586243;identifier=ENSG00000118046;ensembl_gn=STK11;ensembl_gene_id=ENSG00000118046;ensembl_tx=ENST00000586243;identifier=STK11	0	.
chr19	1206228	1207213	ensembl_gn=STK11;ensembl_gene_id=ENSG00000118046;ensembl_tx=ENST00000326873;identifier=ENSG00000118046;ensembl_gn=STK11;ensembl_gene_id=ENSG00000118046;ensembl_tx=ENST00000326873;identifier=STK11;ensembl_gn=STK11;ensembl_gene_id=ENSG00000118046;ensembl_tx=ENST00000585851;identifier=ENSG00000118046;ensembl_gn=STK11;ensembl_gene_id=ENSG00000118046;ensembl_tx=ENST00000585851;identifier=STK11;ensembl…	0	.
chr19	1216257	1216408	ensembl_gn=STK11;ensembl_gene_id=ENSG00000118046;ensembl_tx=ENST00000593219;identifier=ENSG00000118046;ensembl_gn=STK11;ensembl_gene_id=ENSG00000118046;ensembl_tx=ENST00000593219;identifier=STK11	0	.
chr19	1218398	1218518	ensembl_gn=STK11;ensembl_gene_id=ENSG00000118046;ensembl_tx=ENST00000326873;identifier=ENSG00000118046;ensembl_gn=STK11;ensembl_gene_id=ENSG00000118046;ensembl_tx=ENST00000326873;identifier=STK11;ensembl_gn=STK11;ensembl_gene_id=ENSG00000118046;ensembl_tx=ENST00000585748;identifier=ENSG00000118046;ensembl_gn=STK11;ensembl_gene_id=ENSG00000118046;ensembl_tx=ENST00000585748;identifier=STK11;ensembl…	0	.
chr19	1219308	1219428	ensembl_gn=STK11;ensembl_gene_id=ENSG00000118046;ensembl_tx=ENST00000326873;identifier=ENSG00000118046;ensembl_gn=STK11;ensembl_gene_id=ENSG00000118046;ensembl_tx=ENST00000326873;identifier=STK11;ensembl_gn=STK11;ensembl_gene_id=ENSG00000118046;ensembl_tx=ENST00000585748;identifier=ENSG00000118046;ensembl_gn=STK11;ensembl_gene_id=ENSG00000118046;ensembl_tx=ENST00000585748;identifier=STK11;ensembl…	0	.
chr19	1220002	1220727	ensembl_gn=STK11;ensembl_gene_id=ENSG00000118046;ensembl_tx=ENST00000326873;identifier=ENSG00000118046;ensembl_gn=STK11;ensembl_gene_id=ENSG00000118046;ensembl_tx=ENST00000326873;identifier=STK11;ensembl_gn=STK11;ensembl_gene_id=ENSG00000118046;ensembl_tx=ENST00000585851;identifier=ENSG00000118046;ensembl_gn=STK11;ensembl_gene_id=ENSG00000118046;ensembl_tx=ENST00000585851;identifier=STK11;ensembl…	0	.
chr19	1221202	1222016	ensembl_gn=STK11;ensembl_gene_id=ENSG00000118046;ensembl_tx=ENST00000326873;identifier=ENSG00000118046;ensembl_gn=STK11;ensembl_gene_id=ENSG00000118046;ensembl_tx=ENST00000326873;identifier=STK11;ensembl_gn=STK11;ensembl_gene_id=ENSG00000118046;ensembl_tx=ENST00000586243;identifier=ENSG00000118046;ensembl_gn=STK11;ensembl_gene_id=ENSG00000118046;ensembl_tx=ENST00000586243;identifier=STK11;ensembl…	0	.
chr19	1222974	1223182	ensembl_gn=STK11;ensembl_gene_id=ENSG00000118046;ensembl_tx=ENST00000326873;identifier=ENSG00000118046;ensembl_gn=STK11;ensembl_gene_id=ENSG00000118046;ensembl_tx=ENST00000326873;identifier=STK11;ensembl_gn=STK11;ensembl_gene_id=ENSG00000118046;ensembl_tx=ENST00000585465;identifier=ENSG00000118046;ensembl_gn=STK11;ensembl_gene_id=ENSG00000118046;ensembl_tx=ENST00000585465;identifier=STK11;ensembl…	0	.
chr19	1223627	1228445	ensembl_gn=STK11;ensembl_gene_id=ENSG00000118046;ensembl_tx=ENST00000326873;identifier=ENSG00000118046;ensembl_gn=STK11;ensembl_gene_id=ENSG00000118046;ensembl_tx=ENST00000326873;identifier=STK11;ensembl_gn=STK11;ensembl_gene_id=ENSG00000118046;ensembl_tx=ENST00000585465;identifier=ENSG00000118046;ensembl_gn=STK11;ensembl_gene_id=ENSG00000118046;ensembl_tx=ENST00000585465;identifier=STK11;ensembl…	0	.
chr22	23786952	23787272	ensembl_gn=SMARCB1;ensembl_gene_id=ENSG00000099956;ensembl_tx=ENST00000263121;identifier=ENSG00000099956;ensembl_gn=SMARCB1;ensembl_gene_id=ENSG00000099956;ensembl_tx=ENST00000263121;identifier=SMARCB1;ensembl_gn=SMARCB1;ensembl_gene_id=ENSG00000099956;ensembl_tx=ENST00000344921;identifier=ENSG00000099956;ensembl_gn=SMARCB1;ensembl_gene_id=ENSG00000099956;ensembl_tx=ENST00000344921;identifier=SMA…	0	.
chr22	23791745	23791904	ensembl_gn=SMARCB1;ensembl_gene_id=ENSG00000099956;ensembl_tx=ENST00000263121;identifier=ENSG00000099956;ensembl_gn=SMARCB1;ensembl_gene_id=ENSG00000099956;ensembl_tx=ENST00000263121;identifier=SMARCB1;ensembl_gn=SMARCB1;ensembl_gene_id=ENSG00000099956;ensembl_tx=ENST00000344921;identifier=ENSG00000099956;ensembl_gn=SMARCB1;ensembl_gene_id=ENSG00000099956;ensembl_tx=ENST00000344921;identifier=SMA…	0	.
chr22	23793548	23793698	ensembl_gn=SMARCB1;ensembl_gene_id=ENSG00000099956;ensembl_tx=ENST00000263121;identifier=ENSG00000099956;ensembl_gn=SMARCB1;ensembl_gene_id=ENSG00000099956;ensembl_tx=ENST00000263121;identifier=SMARCB1;ensembl_gn=SMARCB1;ensembl_gene_id=ENSG00000099956;ensembl_tx=ENST00000344921;identifier=ENSG00000099956;ensembl_gn=SMARCB1;ensembl_gene_id=ENSG00000099956;ensembl_tx=ENST00000344921;identifier=SMA…	0	.
chr22	23800933	23801470	ensembl_gn=SMARCB1;ensembl_gene_id=ENSG00000099956;ensembl_tx=ENST00000263121;identifier=ENSG00000099956;ensembl_gn=SMARCB1;ensembl_gene_id=ENSG00000099956;ensembl_tx=ENST00000263121;identifier=SMARCB1;ensembl_gn=SMARCB1;ensembl_gene_id=ENSG00000099956;ensembl_tx=ENST00000344921;identifier=ENSG00000099956;ensembl_gn=SMARCB1;ensembl_gene_id=ENSG00000099956;ensembl_tx=ENST00000344921;identifier=SMA…	0	.
chr22	23803284	23803432	ensembl_gn=SMARCB1;ensembl_gene_id=ENSG00000099956;ensembl_tx=ENST00000263121;identifier=ENSG00000099956;ensembl_gn=SMARCB1;ensembl_gene_id=ENSG00000099956;ensembl_tx=ENST00000263121;identifier=SMARCB1;ensembl_gn=SMARCB1;ensembl_gene_id=ENSG00000099956;ensembl_tx=ENST00000344921;identifier=ENSG00000099956;ensembl_gn=SMARCB1;ensembl_gene_id=ENSG00000099956;ensembl_tx=ENST00000344921;identifier=SMA…	0	.
chr22	23816358	23816946	ensembl_gn=SMARCB1;ensembl_gene_id=ENSG00000099956;ensembl_tx=ENST00000263121;identifier=ENSG00000099956;ensembl_gn=SMARCB1;ensembl_gene_id=ENSG00000099956;ensembl_tx=ENST00000263121;identifier=SMARCB1;ensembl_gn=SMARCB1;ensembl_gene_id=ENSG00000099956;ensembl_tx=ENST00000344921;identifier=ENSG00000099956;ensembl_gn=SMARCB1;ensembl_gene_id=ENSG00000099956;ensembl_tx=ENST00000344921;identifier=SMA…	0	.
chr22	23825214	23825425	ensembl_gn=SMARCB1;ensembl_gene_id=ENSG00000099956;ensembl_tx=ENST00000263121;identifier=ENSG00000099956;ensembl_gn=SMARCB1;ensembl_gene_id=ENSG00000099956;ensembl_tx=ENST00000263121;identifier=SMARCB1;ensembl_gn=SMARCB1;ensembl_gene_id=ENSG00000099956;ensembl_tx=ENST00000344921;identifier=ENSG00000099956;ensembl_gn=SMARCB1;ensembl_gene_id=ENSG00000099956;ensembl_tx=ENST00000344921;identifier=SMA…	0	.
chr22	23833561	23833713	ensembl_gn=SMARCB1;ensembl_gene_id=ENSG00000099956;ensembl_tx=ENST00000263121;identifier=ENSG00000099956;ensembl_gn=SMARCB1;ensembl_gene_id=ENSG00000099956;ensembl_tx=ENST00000263121;identifier=SMARCB1;ensembl_gn=SMARCB1;ensembl_gene_id=ENSG00000099956;ensembl_tx=ENST00000344921;identifier=ENSG00000099956;ensembl_gn=SMARCB1;ensembl_gene_id=ENSG00000099956;ensembl_tx=ENST00000344921;identifier=SMA…	0	.
chr22	23834130	23834526	ensembl_gn=SMARCB1;ensembl_gene_id=ENSG00000099956;ensembl_tx=ENST00000263121;identifier=ENSG00000099956;ensembl_gn=SMARCB1;ensembl_gene_id=ENSG00000099956;ensembl_tx=ENST00000263121;identifier=SMARCB1;ensembl_gn=SMARCB1;ensembl_gene_id=ENSG00000099956;ensembl_tx=ENST00000344921;identifier=ENSG00000099956;ensembl_gn=SMARCB1;ensembl_gene_id=ENSG00000099956;ensembl_tx=ENST00000344921;identifier=SMA…	0	.
chr3	179562869	179563175	ensembl_gn=ACTL6A;ensembl_gene_id=ENSG00000136518;ensembl_tx=ENST00000392662;identifier=ACTL6A;ensembl_gn=ACTL6A;ensembl_gene_id=ENSG00000136518;ensembl_tx=ENST00000392662;identifier=ENSG00000136518;ensembl_gn=ACTL6A;ensembl_gene_id=ENSG00000136518;ensembl_tx=ENST00000429709;identifier=ACTL6A;ensembl_gn=ACTL6A;ensembl_gene_id=ENSG00000136518;ensembl_tx=ENST00000429709;identifier=ENSG00000136518;e…	0	.
chr3	179569797	179569917	ensembl_gn=ACTL6A;ensembl_gene_id=ENSG00000136518;ensembl_tx=ENST00000392662;identifier=ACTL6A;ensembl_gn=ACTL6A;ensembl_gene_id=ENSG00000136518;ensembl_tx=ENST00000392662;identifier=ENSG00000136518;ensembl_gn=ACTL6A;ensembl_gene_id=ENSG00000136518;ensembl_tx=ENST00000429709;identifier=ACTL6A;ensembl_gn=ACTL6A;ensembl_gene_id=ENSG00000136518;ensembl_tx=ENST00000429709;identifier=ENSG00000136518;e…	0	.
chr3	179570056	179570401	ensembl_gn=ACTL6A;ensembl_gene_id=ENSG00000136518;ensembl_tx=ENST00000392662;identifier=ACTL6A;ensembl_gn=ACTL6A;ensembl_gene_id=ENSG00000136518;ensembl_tx=ENST00000392662;identifier=ENSG00000136518;ensembl_gn=ACTL6A;ensembl_gene_id=ENSG00000136518;ensembl_tx=ENST00000429709;identifier=ACTL6A;ensembl_gn=ACTL6A;ensembl_gene_id=ENSG00000136518;ensembl_tx=ENST00000429709;identifier=ENSG00000136518;e…	0	.
chr3	179573223	179573479	ensembl_gn=ACTL6A;ensembl_gene_id=ENSG00000136518;ensembl_tx=ENST00000392662;identifier=ACTL6A;ensembl_gn=ACTL6A;ensembl_gene_id=ENSG00000136518;ensembl_tx=ENST00000392662;identifier=ENSG00000136518;ensembl_gn=ACTL6A;ensembl_gene_id=ENSG00000136518;ensembl_tx=ENST00000429709;identifier=ACTL6A;ensembl_gn=ACTL6A;ensembl_gene_id=ENSG00000136518;ensembl_tx=ENST00000429709;identifier=ENSG00000136518;e…	0	.
chr3	179574342	179575514	ensembl_gn=ACTL6A;ensembl_gene_id=ENSG00000136518;ensembl_tx=ENST00000392662;identifier=ACTL6A;ensembl_gn=ACTL6A;ensembl_gene_id=ENSG00000136518;ensembl_tx=ENST00000392662;identifier=ENSG00000136518;ensembl_gn=ACTL6A;ensembl_gene_id=ENSG00000136518;ensembl_tx=ENST00000429709;identifier=ACTL6A;ensembl_gn=ACTL6A;ensembl_gene_id=ENSG00000136518;ensembl_tx=ENST00000429709;identifier=ENSG00000136518;e…	0	.
chr3	179576204	179576324	ensembl_gn=ACTL6A;ensembl_gene_id=ENSG00000136518;ensembl_tx=ENST00000392662;identifier=ACTL6A;ensembl_gn=ACTL6A;ensembl_gene_id=ENSG00000136518;ensembl_tx=ENST00000392662;identifier=ENSG00000136518;ensembl_gn=ACTL6A;ensembl_gene_id=ENSG00000136518;ensembl_tx=ENST00000429709;identifier=ACTL6A;ensembl_gn=ACTL6A;ensembl_gene_id=ENSG00000136518;ensembl_tx=ENST00000429709;identifier=ENSG00000136518;e…	0	.
chr3	179576365	179576736	ensembl_gn=ACTL6A;ensembl_gene_id=ENSG00000136518;ensembl_tx=ENST00000392662;identifier=ACTL6A;ensembl_gn=ACTL6A;ensembl_gene_id=ENSG00000136518;ensembl_tx=ENST00000392662;identifier=ENSG00000136518;ensembl_gn=ACTL6A;ensembl_gene_id=ENSG00000136518;ensembl_tx=ENST00000429709;identifier=ACTL6A;ensembl_gn=ACTL6A;ensembl_gene_id=ENSG00000136518;ensembl_tx=ENST00000429709;identifier=ENSG00000136518;e…	0	.
chr3	179576808	179576928	ensembl_gn=ACTL6A;ensembl_gene_id=ENSG00000136518;ensembl_tx=ENST00000392662;identifier=ACTL6A;ensembl_gn=ACTL6A;ensembl_gene_id=ENSG00000136518;ensembl_tx=ENST00000392662;identifier=ENSG00000136518;ensembl_gn=ACTL6A;ensembl_gene_id=ENSG00000136518;ensembl_tx=ENST00000429709;identifier=ACTL6A;ensembl_gn=ACTL6A;ensembl_gene_id=ENSG00000136518;ensembl_tx=ENST00000429709;identifier=ENSG00000136518;e…	0	.
chr3	179580610	179580730	ensembl_gn=ACTL6A;ensembl_gene_id=ENSG00000136518;ensembl_tx=ENST00000392662;identifier=ACTL6A;ensembl_gn=ACTL6A;ensembl_gene_id=ENSG00000136518;ensembl_tx=ENST00000392662;identifier=ENSG00000136518;ensembl_gn=ACTL6A;ensembl_gene_id=ENSG00000136518;ensembl_tx=ENST00000429709;identifier=ACTL6A;ensembl_gn=ACTL6A;ensembl_gene_id=ENSG00000136518;ensembl_tx=ENST00000429709;identifier=ENSG00000136518;e…	0	.
chr3	179580883	179581018	ensembl_gn=ACTL6A;ensembl_gene_id=ENSG00000136518;ensembl_tx=ENST00000392662;identifier=ACTL6A;ensembl_gn=ACTL6A;ensembl_gene_id=ENSG00000136518;ensembl_tx=ENST00000392662;identifier=ENSG00000136518;ensembl_gn=ACTL6A;ensembl_gene_id=ENSG00000136518;ensembl_tx=ENST00000429709;identifier=ACTL6A;ensembl_gn=ACTL6A;ensembl_gene_id=ENSG00000136518;ensembl_tx=ENST00000429709;identifier=ENSG00000136518;e…	0	.
chr3	179581120	179581240	ensembl_gn=ACTL6A;ensembl_gene_id=ENSG00000136518;ensembl_tx=ENST00000392662;identifier=ACTL6A;ensembl_gn=ACTL6A;ensembl_gene_id=ENSG00000136518;ensembl_tx=ENST00000392662;identifier=ENSG00000136518;ensembl_gn=ACTL6A;ensembl_gene_id=ENSG00000136518;ensembl_tx=ENST00000429709;identifier=ACTL6A;ensembl_gn=ACTL6A;ensembl_gene_id=ENSG00000136518;ensembl_tx=ENST00000429709;identifier=ENSG00000136518;e…	0	.
chr3	179583340	179583460	ensembl_gn=ACTL6A;ensembl_gene_id=ENSG00000136518;ensembl_tx=ENST00000392662;identifier=ACTL6A;ensembl_gn=ACTL6A;ensembl_gene_id=ENSG00000136518;ensembl_tx=ENST00000392662;identifier=ENSG00000136518;ensembl_gn=ACTL6A;ensembl_gene_id=ENSG00000136518;ensembl_tx=ENST00000429709;identifier=ACTL6A;ensembl_gn=ACTL6A;ensembl_gene_id=ENSG00000136518;ensembl_tx=ENST00000429709;identifier=ENSG00000136518;e…	0	.
chr3	179586477	179586718	ensembl_gn=ACTL6A;ensembl_gene_id=ENSG00000136518;ensembl_tx=ENST00000392662;identifier=ACTL6A;ensembl_gn=ACTL6A;ensembl_gene_id=ENSG00000136518;ensembl_tx=ENST00000392662;identifier=ENSG00000136518;ensembl_gn=ACTL6A;ensembl_gene_id=ENSG00000136518;ensembl_tx=ENST00000429709;identifier=ACTL6A;ensembl_gn=ACTL6A;ensembl_gene_id=ENSG00000136518;ensembl_tx=ENST00000429709;identifier=ENSG00000136518;e…	0	.
chr3	179587919	179588418	ensembl_gn=ACTL6A;ensembl_gene_id=ENSG00000136518;ensembl_tx=ENST00000392662;identifier=ACTL6A;ensembl_gn=ACTL6A;ensembl_gene_id=ENSG00000136518;ensembl_tx=ENST00000392662;identifier=ENSG00000136518;ensembl_gn=ACTL6A;ensembl_gene_id=ENSG00000136518;ensembl_tx=ENST00000429709;identifier=ACTL6A;ensembl_gn=ACTL6A;ensembl_gene_id=ENSG00000136518;ensembl_tx=ENST00000429709;identifier=ENSG00000136518;e…	0	.
chr3	47585261	47588316	ensembl_gn=SMARCC1;ensembl_gene_id=ENSG00000173473;ensembl_tx=ENST00000254480;identifier=ENSG00000173473;ensembl_gn=SMARCC1;ensembl_gene_id=ENSG00000173473;ensembl_tx=ENST00000254480;identifier=SMARCC1;ensembl_gn=SMARCC1;ensembl_gene_id=ENSG00000173473;ensembl_tx=ENST00000425518;identifier=ENSG00000173473;ensembl_gn=SMARCC1;ensembl_gene_id=ENSG00000173473;ensembl_tx=ENST00000425518;identifier=SMA…	0	.
chr3	47590650	47590847	ensembl_gn=SMARCC1;ensembl_gene_id=ENSG00000173473;ensembl_tx=ENST00000254480;identifier=ENSG00000173473;ensembl_gn=SMARCC1;ensembl_gene_id=ENSG00000173473;ensembl_tx=ENST00000254480;identifier=SMARCC1;ensembl_gn=SMARCC1;ensembl_gene_id=ENSG00000173473;ensembl_tx=ENST00000425518;identifier=ENSG00000173473;ensembl_gn=SMARCC1;ensembl_gene_id=ENSG00000173473;ensembl_tx=ENST00000425518;identifier=SMA…	0	.
chr3	47610055	47610337	ensembl_gn=SMARCC1;ensembl_gene_id=ENSG00000173473;ensembl_tx=ENST00000254480;identifier=ENSG00000173473;ensembl_gn=SMARCC1;ensembl_gene_id=ENSG00000173473;ensembl_tx=ENST00000254480;identifier=SMARCC1;ensembl_gn=SMARCC1;ensembl_gene_id=ENSG00000173473;ensembl_tx=ENST00000425518;identifier=ENSG00000173473;ensembl_gn=SMARCC1;ensembl_gene_id=ENSG00000173473;ensembl_tx=ENST00000425518;identifier=SMA…	0	.
chr3	47610514	47610808	ensembl_gn=SMARCC1;ensembl_gene_id=ENSG00000173473;ensembl_tx=ENST00000492896;identifier=ENSG00000173473;ensembl_gn=SMARCC1;ensembl_gene_id=ENSG00000173473;ensembl_tx=ENST00000492896;identifier=SMARCC1	0	.
chr3	47622196	47622351	ensembl_gn=SMARCC1;ensembl_gene_id=ENSG00000173473;ensembl_tx=ENST00000254480;identifier=ENSG00000173473;ensembl_gn=SMARCC1;ensembl_gene_id=ENSG00000173473;ensembl_tx=ENST00000254480;identifier=SMARCC1;ensembl_gn=SMARCC1;ensembl_gene_id=ENSG00000173473;ensembl_tx=ENST00000425518;identifier=ENSG00000173473;ensembl_gn=SMARCC1;ensembl_gene_id=ENSG00000173473;ensembl_tx=ENST00000425518;identifier=SMA…	0	.
chr3	47635179	47635354	ensembl_gn=SMARCC1;ensembl_gene_id=ENSG00000173473;ensembl_tx=ENST00000254480;identifier=ENSG00000173473;ensembl_gn=SMARCC1;ensembl_gene_id=ENSG00000173473;ensembl_tx=ENST00000254480;identifier=SMARCC1;ensembl_gn=SMARCC1;ensembl_gene_id=ENSG00000173473;ensembl_tx=ENST00000425518;identifier=ENSG00000173473;ensembl_gn=SMARCC1;ensembl_gene_id=ENSG00000173473;ensembl_tx=ENST00000425518;identifier=SMA…	0	.
chr3	47636011	47636146	ensembl_gn=SMARCC1;ensembl_gene_id=ENSG00000173473;ensembl_tx=ENST00000254480;identifier=ENSG00000173473;ensembl_gn=SMARCC1;ensembl_gene_id=ENSG00000173473;ensembl_tx=ENST00000254480;identifier=SMARCC1;ensembl_gn=SMARCC1;ensembl_gene_id=ENSG00000173473;ensembl_tx=ENST00000425518;identifier=ENSG00000173473;ensembl_gn=SMARCC1;ensembl_gene_id=ENSG00000173473;ensembl_tx=ENST00000425518;identifier=SMA…	0	.
chr3	47638692	47638812	ensembl_gn=SMARCC1;ensembl_gene_id=ENSG00000173473;ensembl_tx=ENST00000254480;identifier=ENSG00000173473;ensembl_gn=SMARCC1;ensembl_gene_id=ENSG00000173473;ensembl_tx=ENST00000254480;identifier=SMARCC1;ensembl_gn=SMARCC1;ensembl_gene_id=ENSG00000173473;ensembl_tx=ENST00000425518;identifier=ENSG00000173473;ensembl_gn=SMARCC1;ensembl_gene_id=ENSG00000173473;ensembl_tx=ENST00000425518;identifier=SMA…	0	.
chr3	47661283	47661465	ensembl_gn=SMARCC1;ensembl_gene_id=ENSG00000173473;ensembl_tx=ENST00000254480;identifier=ENSG00000173473;ensembl_gn=SMARCC1;ensembl_gene_id=ENSG00000173473;ensembl_tx=ENST00000254480;identifier=SMARCC1;ensembl_gn=SMARCC1;ensembl_gene_id=ENSG00000173473;ensembl_tx=ENST00000425518;identifier=ENSG00000173473;ensembl_gn=SMARCC1;ensembl_gene_id=ENSG00000173473;ensembl_tx=ENST00000425518;identifier=SMA…	0	.
chr3	47662323	47662602	ensembl_gn=SMARCC1;ensembl_gene_id=ENSG00000173473;ensembl_tx=ENST00000254480;identifier=ENSG00000173473;ensembl_gn=SMARCC1;ensembl_gene_id=ENSG00000173473;ensembl_tx=ENST00000254480;identifier=SMARCC1;ensembl_gn=SMARCC1;ensembl_gene_id=ENSG00000173473;ensembl_tx=ENST00000425518;identifier=ENSG00000173473;ensembl_gn=SMARCC1;ensembl_gene_id=ENSG00000173473;ensembl_tx=ENST00000425518;identifier=SMA…	0	.
chr3	47670339	47670727	ensembl_gn=SMARCC1;ensembl_gene_id=ENSG00000173473;ensembl_tx=ENST00000254480;identifier=ENSG00000173473;ensembl_gn=SMARCC1;ensembl_gene_id=ENSG00000173473;ensembl_tx=ENST00000254480;identifier=SMARCC1;ensembl_gn=SMARCC1;ensembl_gene_id=ENSG00000173473;ensembl_tx=ENST00000425518;identifier=ENSG00000173473;ensembl_gn=SMARCC1;ensembl_gene_id=ENSG00000173473;ensembl_tx=ENST00000425518;identifier=SMA…	0	.
chr3	47675464	47675598	ensembl_gn=SMARCC1;ensembl_gene_id=ENSG00000173473;ensembl_tx=ENST00000254480;identifier=ENSG00000173473;ensembl_gn=SMARCC1;ensembl_gene_id=ENSG00000173473;ensembl_tx=ENST00000254480;identifier=SMARCC1;ensembl_gn=SMARCC1;ensembl_gene_id=ENSG00000173473;ensembl_tx=ENST00000425518;identifier=ENSG00000173473;ensembl_gn=SMARCC1;ensembl_gene_id=ENSG00000173473;ensembl_tx=ENST00000425518;identifier=SMA…	0	.
chr3	47676618	47676792	ensembl_gn=SMARCC1;ensembl_gene_id=ENSG00000173473;ensembl_tx=ENST00000254480;identifier=ENSG00000173473;ensembl_gn=SMARCC1;ensembl_gene_id=ENSG00000173473;ensembl_tx=ENST00000254480;identifier=SMARCC1;ensembl_gn=SMARCC1;ensembl_gene_id=ENSG00000173473;ensembl_tx=ENST00000425518;identifier=ENSG00000173473;ensembl_gn=SMARCC1;ensembl_gene_id=ENSG00000173473;ensembl_tx=ENST00000425518;identifier=SMA…	0	.
chr3	47678185	47678375	ensembl_gn=SMARCC1;ensembl_gene_id=ENSG00000173473;ensembl_tx=ENST00000254480;identifier=ENSG00000173473;ensembl_gn=SMARCC1;ensembl_gene_id=ENSG00000173473;ensembl_tx=ENST00000254480;identifier=SMARCC1;ensembl_gn=SMARCC1;ensembl_gene_id=ENSG00000173473;ensembl_tx=ENST00000425518;identifier=ENSG00000173473;ensembl_gn=SMARCC1;ensembl_gene_id=ENSG00000173473;ensembl_tx=ENST00000425518;identifier=SMA…	0	.
chr3	47680212	47680518	ensembl_gn=SMARCC1;ensembl_gene_id=ENSG00000173473;ensembl_tx=ENST00000254480;identifier=ENSG00000173473;ensembl_gn=SMARCC1;ensembl_gene_id=ENSG00000173473;ensembl_tx=ENST00000254480;identifier=SMARCC1;ensembl_gn=SMARCC1;ensembl_gene_id=ENSG00000173473;ensembl_tx=ENST00000425518;identifier=ENSG00000173473;ensembl_gn=SMARCC1;ensembl_gene_id=ENSG00000173473;ensembl_tx=ENST00000425518;identifier=SMA…	0	.
chr3	47686038	47686180	ensembl_gn=SMARCC1;ensembl_gene_id=ENSG00000173473;ensembl_tx=ENST00000254480;identifier=ENSG00000173473;ensembl_gn=SMARCC1;ensembl_gene_id=ENSG00000173473;ensembl_tx=ENST00000254480;identifier=SMARCC1;ensembl_gn=SMARCC1;ensembl_gene_id=ENSG00000173473;ensembl_tx=ENST00000425518;identifier=ENSG00000173473;ensembl_gn=SMARCC1;ensembl_gene_id=ENSG00000173473;ensembl_tx=ENST00000425518;identifier=SMA…	0	.
chr3	47689345	47689465	ensembl_gn=SMARCC1;ensembl_gene_id=ENSG00000173473;ensembl_tx=ENST00000254480;identifier=ENSG00000173473;ensembl_gn=SMARCC1;ensembl_gene_id=ENSG00000173473;ensembl_tx=ENST00000254480;identifier=SMARCC1;ensembl_gn=SMARCC1;ensembl_gene_id=ENSG00000173473;ensembl_tx=ENST00000425518;identifier=ENSG00000173473;ensembl_gn=SMARCC1;ensembl_gene_id=ENSG00000173473;ensembl_tx=ENST00000425518;identifier=SMA…	0	.
chr3	47693210	47693330	ensembl_gn=SMARCC1;ensembl_gene_id=ENSG00000173473;ensembl_tx=ENST00000254480;identifier=ENSG00000173473;ensembl_gn=SMARCC1;ensembl_gene_id=ENSG00000173473;ensembl_tx=ENST00000254480;identifier=SMARCC1;ensembl_gn=SMARCC1;ensembl_gene_id=ENSG00000173473;ensembl_tx=ENST00000425518;identifier=ENSG00000173473;ensembl_gn=SMARCC1;ensembl_gene_id=ENSG00000173473;ensembl_tx=ENST00000425518;identifier=SMA…	0	.
chr3	47701267	47701664	ensembl_gn=SMARCC1;ensembl_gene_id=ENSG00000173473;ensembl_tx=ENST00000254480;identifier=ENSG00000173473;ensembl_gn=SMARCC1;ensembl_gene_id=ENSG00000173473;ensembl_tx=ENST00000254480;identifier=SMARCC1;ensembl_gn=SMARCC1;ensembl_gene_id=ENSG00000173473;ensembl_tx=ENST00000425518;identifier=ENSG00000173473;ensembl_gn=SMARCC1;ensembl_gene_id=ENSG00000173473;ensembl_tx=ENST00000425518;identifier=SMA…	0	.
chr3	47706398	47706540	ensembl_gn=SMARCC1;ensembl_gene_id=ENSG00000173473;ensembl_tx=ENST00000254480;identifier=ENSG00000173473;ensembl_gn=SMARCC1;ensembl_gene_id=ENSG00000173473;ensembl_tx=ENST00000254480;identifier=SMARCC1;ensembl_gn=SMARCC1;ensembl_gene_id=ENSG00000173473;ensembl_tx=ENST00000425518;identifier=ENSG00000173473;ensembl_gn=SMARCC1;ensembl_gene_id=ENSG00000173473;ensembl_tx=ENST00000425518;identifier=SMA…	0	.
chr3	47710672	47710818	ensembl_gn=SMARCC1;ensembl_gene_id=ENSG00000173473;ensembl_tx=ENST00000254480;identifier=ENSG00000173473;ensembl_gn=SMARCC1;ensembl_gene_id=ENSG00000173473;ensembl_tx=ENST00000254480;identifier=SMARCC1;ensembl_gn=SMARCC1;ensembl_gene_id=ENSG00000173473;ensembl_tx=ENST00000425518;identifier=ENSG00000173473;ensembl_gn=SMARCC1;ensembl_gene_id=ENSG00000173473;ensembl_tx=ENST00000425518;identifier=SMA…	0	.
chr3	47714392	47714512	ensembl_gn=SMARCC1;ensembl_gene_id=ENSG00000173473;ensembl_tx=ENST00000254480;identifier=ENSG00000173473;ensembl_gn=SMARCC1;ensembl_gene_id=ENSG00000173473;ensembl_tx=ENST00000254480;identifier=SMARCC1;ensembl_gn=SMARCC1;ensembl_gene_id=ENSG00000173473;ensembl_tx=ENST00000425518;identifier=ENSG00000173473;ensembl_gn=SMARCC1;ensembl_gene_id=ENSG00000173473;ensembl_tx=ENST00000425518;identifier=SMA…	0	.
chr3	47720640	47720760	ensembl_gn=SMARCC1;ensembl_gene_id=ENSG00000173473;ensembl_tx=ENST00000254480;identifier=ENSG00000173473;ensembl_gn=SMARCC1;ensembl_gene_id=ENSG00000173473;ensembl_tx=ENST00000254480;identifier=SMARCC1;ensembl_gn=SMARCC1;ensembl_gene_id=ENSG00000173473;ensembl_tx=ENST00000425518;identifier=ENSG00000173473;ensembl_gn=SMARCC1;ensembl_gene_id=ENSG00000173473;ensembl_tx=ENST00000425518;identifier=SMA…	0	.
chr3	47728999	47729119	ensembl_gn=SMARCC1;ensembl_gene_id=ENSG00000173473;ensembl_tx=ENST00000254480;identifier=ENSG00000173473;ensembl_gn=SMARCC1;ensembl_gene_id=ENSG00000173473;ensembl_tx=ENST00000254480;identifier=SMARCC1;ensembl_gn=SMARCC1;ensembl_gene_id=ENSG00000173473;ensembl_tx=ENST00000425518;identifier=ENSG00000173473;ensembl_gn=SMARCC1;ensembl_gene_id=ENSG00000173473;ensembl_tx=ENST00000425518;identifier=SMA…	0	.
chr3	47736020	47736140	ensembl_gn=SMARCC1;ensembl_gene_id=ENSG00000173473;ensembl_tx=ENST00000254480;identifier=ENSG00000173473;ensembl_gn=SMARCC1;ensembl_gene_id=ENSG00000173473;ensembl_tx=ENST00000254480;identifier=SMARCC1;ensembl_gn=SMARCC1;ensembl_gene_id=ENSG00000173473;ensembl_tx=ENST00000425518;identifier=ENSG00000173473;ensembl_gn=SMARCC1;ensembl_gene_id=ENSG00000173473;ensembl_tx=ENST00000425518;identifier=SMA…	0	.
chr3	47738009	47738129	ensembl_gn=SMARCC1;ensembl_gene_id=ENSG00000173473;ensembl_tx=ENST00000254480;identifier=ENSG00000173473;ensembl_gn=SMARCC1;ensembl_gene_id=ENSG00000173473;ensembl_tx=ENST00000254480;identifier=SMARCC1;ensembl_gn=SMARCC1;ensembl_gene_id=ENSG00000173473;ensembl_tx=ENST00000425518;identifier=ENSG00000173473;ensembl_gn=SMARCC1;ensembl_gene_id=ENSG00000173473;ensembl_tx=ENST00000425518;identifier=SMA…	0	.
chr3	47745890	47746010	ensembl_gn=SMARCC1;ensembl_gene_id=ENSG00000173473;ensembl_tx=ENST00000254480;identifier=ENSG00000173473;ensembl_gn=SMARCC1;ensembl_gene_id=ENSG00000173473;ensembl_tx=ENST00000254480;identifier=SMARCC1;ensembl_gn=SMARCC1;ensembl_gene_id=ENSG00000173473;ensembl_tx=ENST00000425518;identifier=ENSG00000173473;ensembl_gn=SMARCC1;ensembl_gene_id=ENSG00000173473;ensembl_tx=ENST00000425518;identifier=SMA…	0	.
chr3	47772806	47772946	ensembl_gn=SMARCC1;ensembl_gene_id=ENSG00000173473;ensembl_tx=ENST00000254480;identifier=ENSG00000173473;ensembl_gn=SMARCC1;ensembl_gene_id=ENSG00000173473;ensembl_tx=ENST00000254480;identifier=SMARCC1;ensembl_gn=SMARCC1;ensembl_gene_id=ENSG00000173473;ensembl_tx=ENST00000425518;identifier=ENSG00000173473;ensembl_gn=SMARCC1;ensembl_gene_id=ENSG00000173473;ensembl_tx=ENST00000425518;identifier=SMA…	0	.
chr3	47781592	47781927	ensembl_gn=SMARCC1;ensembl_gene_id=ENSG00000173473;ensembl_tx=ENST00000254480;identifier=ENSG00000173473;ensembl_gn=SMARCC1;ensembl_gene_id=ENSG00000173473;ensembl_tx=ENST00000254480;identifier=SMARCC1;ensembl_gn=SMARCC1;ensembl_gene_id=ENSG00000173473;ensembl_tx=ENST00000454240;identifier=ENSG00000173473;ensembl_gn=SMARCC1;ensembl_gene_id=ENSG00000173473;ensembl_tx=ENST00000454240;identifier=SMA…	0	.
chr3	47782004	47782124	ensembl_gn=SMARCC1;ensembl_gene_id=ENSG00000173473;ensembl_tx=ENST00000425518;identifier=ENSG00000173473;ensembl_gn=SMARCC1;ensembl_gene_id=ENSG00000173473;ensembl_tx=ENST00000425518;identifier=SMARCC1	0	.
chr3	52545341	52548245	ensembl_gn=PBRM1;ensembl_gene_id=ENSG00000163939;ensembl_tx=ENST00000296302;identifier=ENSG00000163939;ensembl_gn=PBRM1;ensembl_gene_id=ENSG00000163939;ensembl_tx=ENST00000296302;identifier=PBRM1;ensembl_gn=PBRM1;ensembl_gene_id=ENSG00000163939;ensembl_tx=ENST00000337303;identifier=ENSG00000163939;ensembl_gn=PBRM1;ensembl_gene_id=ENSG00000163939;ensembl_tx=ENST00000337303;identifier=PBRM1;ensembl…	0	.
chr3	52550410	52550647	ensembl_gn=PBRM1;ensembl_gene_id=ENSG00000163939;ensembl_tx=ENST00000296302;identifier=ENSG00000163939;ensembl_gn=PBRM1;ensembl_gene_id=ENSG00000163939;ensembl_tx=ENST00000296302;identifier=PBRM1;ensembl_gn=PBRM1;ensembl_gene_id=ENSG00000163939;ensembl_tx=ENST00000337303;identifier=ENSG00000163939;ensembl_gn=PBRM1;ensembl_gene_id=ENSG00000163939;ensembl_tx=ENST00000337303;identifier=PBRM1;ensembl…	0	.
chr3	52550722	52550842	ensembl_gn=PBRM1;ensembl_gene_id=ENSG00000163939;ensembl_tx=ENST00000296302;identifier=ENSG00000163939;ensembl_gn=PBRM1;ensembl_gene_id=ENSG00000163939;ensembl_tx=ENST00000296302;identifier=PBRM1;ensembl_gn=PBRM1;ensembl_gene_id=ENSG00000163939;ensembl_tx=ENST00000337303;identifier=ENSG00000163939;ensembl_gn=PBRM1;ensembl_gene_id=ENSG00000163939;ensembl_tx=ENST00000337303;identifier=PBRM1;ensembl…	0	.
chr3	52554713	52554889	ensembl_gn=PBRM1;ensembl_gene_id=ENSG00000163939;ensembl_tx=ENST00000296302;identifier=ENSG00000163939;ensembl_gn=PBRM1;ensembl_gene_id=ENSG00000163939;ensembl_tx=ENST00000296302;identifier=PBRM1;ensembl_gn=PBRM1;ensembl_gene_id=ENSG00000163939;ensembl_tx=ENST00000356770;identifier=ENSG00000163939;ensembl_gn=PBRM1;ensembl_gene_id=ENSG00000163939;ensembl_tx=ENST00000356770;identifier=PBRM1;ensembl…	0	.
chr3	52558238	52558423	ensembl_gn=PBRM1;ensembl_gene_id=ENSG00000163939;ensembl_tx=ENST00000296302;identifier=ENSG00000163939;ensembl_gn=PBRM1;ensembl_gene_id=ENSG00000163939;ensembl_tx=ENST00000296302;identifier=PBRM1;ensembl_gn=PBRM1;ensembl_gene_id=ENSG00000163939;ensembl_tx=ENST00000409114;identifier=ENSG00000163939;ensembl_gn=PBRM1;ensembl_gene_id=ENSG00000163939;ensembl_tx=ENST00000409114;identifier=PBRM1	0	.
chr3	52561756	52561978	ensembl_gn=PBRM1;ensembl_gene_id=ENSG00000163939;ensembl_tx=ENST00000296302;identifier=ENSG00000163939;ensembl_gn=PBRM1;ensembl_gene_id=ENSG00000163939;ensembl_tx=ENST00000296302;identifier=PBRM1;ensembl_gn=PBRM1;ensembl_gene_id=ENSG00000163939;ensembl_tx=ENST00000337303;identifier=ENSG00000163939;ensembl_gn=PBRM1;ensembl_gene_id=ENSG00000163939;ensembl_tx=ENST00000337303;identifier=PBRM1;ensembl…	0	.
chr3	52563272	52563503	ensembl_gn=PBRM1;ensembl_gene_id=ENSG00000163939;ensembl_tx=ENST00000296302;identifier=ENSG00000163939;ensembl_gn=PBRM1;ensembl_gene_id=ENSG00000163939;ensembl_tx=ENST00000296302;identifier=PBRM1;ensembl_gn=PBRM1;ensembl_gene_id=ENSG00000163939;ensembl_tx=ENST00000337303;identifier=ENSG00000163939;ensembl_gn=PBRM1;ensembl_gene_id=ENSG00000163939;ensembl_tx=ENST00000337303;identifier=PBRM1;ensembl…	0	.
chr3	52564039	52564243	ensembl_gn=PBRM1;ensembl_gene_id=ENSG00000163939;ensembl_tx=ENST00000296302;identifier=ENSG00000163939;ensembl_gn=PBRM1;ensembl_gene_id=ENSG00000163939;ensembl_tx=ENST00000296302;identifier=PBRM1;ensembl_gn=PBRM1;ensembl_gene_id=ENSG00000163939;ensembl_tx=ENST00000337303;identifier=ENSG00000163939;ensembl_gn=PBRM1;ensembl_gene_id=ENSG00000163939;ensembl_tx=ENST00000337303;identifier=PBRM1;ensembl…	0	.
chr3	52576530	52576708	ensembl_gn=PBRM1;ensembl_gene_id=ENSG00000163939;ensembl_tx=ENST00000296302;identifier=ENSG00000163939;ensembl_gn=PBRM1;ensembl_gene_id=ENSG00000163939;ensembl_tx=ENST00000296302;identifier=PBRM1;ensembl_gn=PBRM1;ensembl_gene_id=ENSG00000163939;ensembl_tx=ENST00000337303;identifier=ENSG00000163939;ensembl_gn=PBRM1;ensembl_gene_id=ENSG00000163939;ensembl_tx=ENST00000337303;identifier=PBRM1;ensembl…	0	.
chr3	52579043	52579209	ensembl_gn=PBRM1;ensembl_gene_id=ENSG00000163939;ensembl_tx=ENST00000296302;identifier=ENSG00000163939;ensembl_gn=PBRM1;ensembl_gene_id=ENSG00000163939;ensembl_tx=ENST00000296302;identifier=PBRM1;ensembl_gn=PBRM1;ensembl_gene_id=ENSG00000163939;ensembl_tx=ENST00000337303;identifier=ENSG00000163939;ensembl_gn=PBRM1;ensembl_gene_id=ENSG00000163939;ensembl_tx=ENST00000337303;identifier=PBRM1;ensembl…	0	.
chr3	52585462	52586698	ensembl_gn=PBRM1;ensembl_gene_id=ENSG00000163939;ensembl_tx=ENST00000296302;identifier=ENSG00000163939;ensembl_gn=PBRM1;ensembl_gene_id=ENSG00000163939;ensembl_tx=ENST00000296302;identifier=PBRM1;ensembl_gn=PBRM1;ensembl_gene_id=ENSG00000163939;ensembl_tx=ENST00000337303;identifier=ENSG00000163939;ensembl_gn=PBRM1;ensembl_gene_id=ENSG00000163939;ensembl_tx=ENST00000337303;identifier=PBRM1;ensembl…	0	.
chr3	52587342	52587520	ensembl_gn=PBRM1;ensembl_gene_id=ENSG00000163939;ensembl_tx=ENST00000296302;identifier=ENSG00000163939;ensembl_gn=PBRM1;ensembl_gene_id=ENSG00000163939;ensembl_tx=ENST00000296302;identifier=PBRM1;ensembl_gn=PBRM1;ensembl_gene_id=ENSG00000163939;ensembl_tx=ENST00000337303;identifier=ENSG00000163939;ensembl_gn=PBRM1;ensembl_gene_id=ENSG00000163939;ensembl_tx=ENST00000337303;identifier=PBRM1;ensembl…	0	.
chr3	52589059	52589265	ensembl_gn=PBRM1;ensembl_gene_id=ENSG00000163939;ensembl_tx=ENST00000296302;identifier=ENSG00000163939;ensembl_gn=PBRM1;ensembl_gene_id=ENSG00000163939;ensembl_tx=ENST00000296302;identifier=PBRM1;ensembl_gn=PBRM1;ensembl_gene_id=ENSG00000163939;ensembl_tx=ENST00000337303;identifier=ENSG00000163939;ensembl_gn=PBRM1;ensembl_gene_id=ENSG00000163939;ensembl_tx=ENST00000337303;identifier=PBRM1;ensembl…	0	.
chr3	52603510	52603742	ensembl_gn=PBRM1;ensembl_gene_id=ENSG00000163939;ensembl_tx=ENST00000296302;identifier=ENSG00000163939;ensembl_gn=PBRM1;ensembl_gene_id=ENSG00000163939;ensembl_tx=ENST00000296302;identifier=PBRM1;ensembl_gn=PBRM1;ensembl_gene_id=ENSG00000163939;ensembl_tx=ENST00000337303;identifier=ENSG00000163939;ensembl_gn=PBRM1;ensembl_gene_id=ENSG00000163939;ensembl_tx=ENST00000337303;identifier=PBRM1;ensembl…	0	.
chr3	52609075	52609965	ensembl_gn=PBRM1;ensembl_gene_id=ENSG00000163939;ensembl_tx=ENST00000296302;identifier=ENSG00000163939;ensembl_gn=PBRM1;ensembl_gene_id=ENSG00000163939;ensembl_tx=ENST00000296302;identifier=PBRM1;ensembl_gn=PBRM1;ensembl_gene_id=ENSG00000163939;ensembl_tx=ENST00000337303;identifier=ENSG00000163939;ensembl_gn=PBRM1;ensembl_gene_id=ENSG00000163939;ensembl_tx=ENST00000337303;identifier=PBRM1;ensembl…	0	.
chr3	52615340	52615466	ensembl_gn=PBRM1;ensembl_gene_id=ENSG00000163939;ensembl_tx=ENST00000296302;identifier=ENSG00000163939;ensembl_gn=PBRM1;ensembl_gene_id=ENSG00000163939;ensembl_tx=ENST00000296302;identifier=PBRM1;ensembl_gn=PBRM1;ensembl_gene_id=ENSG00000163939;ensembl_tx=ENST00000337303;identifier=ENSG00000163939;ensembl_gn=PBRM1;ensembl_gene_id=ENSG00000163939;ensembl_tx=ENST00000337303;identifier=PBRM1;ensembl…	0	.
chr3	52617251	52617548	ensembl_gn=PBRM1;ensembl_gene_id=ENSG00000163939;ensembl_tx=ENST00000296302;identifier=ENSG00000163939;ensembl_gn=PBRM1;ensembl_gene_id=ENSG00000163939;ensembl_tx=ENST00000296302;identifier=PBRM1;ensembl_gn=PBRM1;ensembl_gene_id=ENSG00000163939;ensembl_tx=ENST00000337303;identifier=ENSG00000163939;ensembl_gn=PBRM1;ensembl_gene_id=ENSG00000163939;ensembl_tx=ENST00000337303;identifier=PBRM1;ensembl…	0	.
chr3	52624859	52624979	ensembl_gn=PBRM1;ensembl_gene_id=ENSG00000163939;ensembl_tx=ENST00000409114;identifier=ENSG00000163939;ensembl_gn=PBRM1;ensembl_gene_id=ENSG00000163939;ensembl_tx=ENST00000409114;identifier=PBRM1;ensembl_gn=PBRM1;ensembl_gene_id=ENSG00000163939;ensembl_tx=ENST00000409767;identifier=ENSG00000163939;ensembl_gn=PBRM1;ensembl_gene_id=ENSG00000163939;ensembl_tx=ENST00000409767;identifier=PBRM1;ensembl…	0	.
chr3	52627261	52627381	ensembl_gn=PBRM1;ensembl_gene_id=ENSG00000163939;ensembl_tx=ENST00000296302;identifier=ENSG00000163939;ensembl_gn=PBRM1;ensembl_gene_id=ENSG00000163939;ensembl_tx=ENST00000296302;identifier=PBRM1;ensembl_gn=PBRM1;ensembl_gene_id=ENSG00000163939;ensembl_tx=ENST00000337303;identifier=ENSG00000163939;ensembl_gn=PBRM1;ensembl_gene_id=ENSG00000163939;ensembl_tx=ENST00000337303;identifier=PBRM1;ensembl…	0	.
chr3	52628883	52629045	ensembl_gn=PBRM1;ensembl_gene_id=ENSG00000163939;ensembl_tx=ENST00000296302;identifier=ENSG00000163939;ensembl_gn=PBRM1;ensembl_gene_id=ENSG00000163939;ensembl_tx=ENST00000296302;identifier=PBRM1;ensembl_gn=PBRM1;ensembl_gene_id=ENSG00000163939;ensembl_tx=ENST00000337303;identifier=ENSG00000163939;ensembl_gn=PBRM1;ensembl_gene_id=ENSG00000163939;ensembl_tx=ENST00000337303;identifier=PBRM1;ensembl…	0	.
chr3	52634591	52634825	ensembl_gn=PBRM1;ensembl_gene_id=ENSG00000163939;ensembl_tx=ENST00000296302;identifier=ENSG00000163939;ensembl_gn=PBRM1;ensembl_gene_id=ENSG00000163939;ensembl_tx=ENST00000296302;identifier=PBRM1;ensembl_gn=PBRM1;ensembl_gene_id=ENSG00000163939;ensembl_tx=ENST00000337303;identifier=ENSG00000163939;ensembl_gn=PBRM1;ensembl_gene_id=ENSG00000163939;ensembl_tx=ENST00000337303;identifier=PBRM1;ensembl…	0	.
chr3	52641939	52642059	ensembl_gn=PBRM1;ensembl_gene_id=ENSG00000163939;ensembl_tx=ENST00000296302;identifier=ENSG00000163939;ensembl_gn=PBRM1;ensembl_gene_id=ENSG00000163939;ensembl_tx=ENST00000296302;identifier=PBRM1;ensembl_gn=PBRM1;ensembl_gene_id=ENSG00000163939;ensembl_tx=ENST00000337303;identifier=ENSG00000163939;ensembl_gn=PBRM1;ensembl_gene_id=ENSG00000163939;ensembl_tx=ENST00000337303;identifier=PBRM1;ensembl…	0	.
chr3	52643235	52643355	ensembl_gn=PBRM1;ensembl_gene_id=ENSG00000163939;ensembl_tx=ENST00000296302;identifier=ENSG00000163939;ensembl_gn=PBRM1;ensembl_gene_id=ENSG00000163939;ensembl_tx=ENST00000296302;identifier=PBRM1;ensembl_gn=PBRM1;ensembl_gene_id=ENSG00000163939;ensembl_tx=ENST00000337303;identifier=ENSG00000163939;ensembl_gn=PBRM1;ensembl_gene_id=ENSG00000163939;ensembl_tx=ENST00000337303;identifier=PBRM1;ensembl…	0	.
chr3	52644686	52644806	ensembl_gn=PBRM1;ensembl_gene_id=ENSG00000163939;ensembl_tx=ENST00000296302;identifier=ENSG00000163939;ensembl_gn=PBRM1;ensembl_gene_id=ENSG00000163939;ensembl_tx=ENST00000296302;identifier=PBRM1;ensembl_gn=PBRM1;ensembl_gene_id=ENSG00000163939;ensembl_tx=ENST00000337303;identifier=ENSG00000163939;ensembl_gn=PBRM1;ensembl_gene_id=ENSG00000163939;ensembl_tx=ENST00000337303;identifier=PBRM1;ensembl…	0	.
chr3	52648333	52648453	ensembl_gn=PBRM1;ensembl_gene_id=ENSG00000163939;ensembl_tx=ENST00000296302;identifier=ENSG00000163939;ensembl_gn=PBRM1;ensembl_gene_id=ENSG00000163939;ensembl_tx=ENST00000296302;identifier=PBRM1;ensembl_gn=PBRM1;ensembl_gene_id=ENSG00000163939;ensembl_tx=ENST00000337303;identifier=ENSG00000163939;ensembl_gn=PBRM1;ensembl_gene_id=ENSG00000163939;ensembl_tx=ENST00000337303;identifier=PBRM1;ensembl…	0	.
chr3	52651716	52651836	ensembl_gn=PBRM1;ensembl_gene_id=ENSG00000163939;ensembl_tx=ENST00000296302;identifier=ENSG00000163939;ensembl_gn=PBRM1;ensembl_gene_id=ENSG00000163939;ensembl_tx=ENST00000296302;identifier=PBRM1;ensembl_gn=PBRM1;ensembl_gene_id=ENSG00000163939;ensembl_tx=ENST00000337303;identifier=ENSG00000163939;ensembl_gn=PBRM1;ensembl_gene_id=ENSG00000163939;ensembl_tx=ENST00000337303;identifier=PBRM1;ensembl…	0	.
chr3	52658188	52658325	ensembl_gn=PBRM1;ensembl_gene_id=ENSG00000163939;ensembl_tx=ENST00000296302;identifier=ENSG00000163939;ensembl_gn=PBRM1;ensembl_gene_id=ENSG00000163939;ensembl_tx=ENST00000296302;identifier=PBRM1;ensembl_gn=PBRM1;ensembl_gene_id=ENSG00000163939;ensembl_tx=ENST00000337303;identifier=ENSG00000163939;ensembl_gn=PBRM1;ensembl_gene_id=ENSG00000163939;ensembl_tx=ENST00000337303;identifier=PBRM1;ensembl…	0	.
chr3	52662122	52662286	ensembl_gn=PBRM1;ensembl_gene_id=ENSG00000163939;ensembl_tx=ENST00000296302;identifier=ENSG00000163939;ensembl_gn=PBRM1;ensembl_gene_id=ENSG00000163939;ensembl_tx=ENST00000296302;identifier=PBRM1;ensembl_gn=PBRM1;ensembl_gene_id=ENSG00000163939;ensembl_tx=ENST00000337303;identifier=ENSG00000163939;ensembl_gn=PBRM1;ensembl_gene_id=ENSG00000163939;ensembl_tx=ENST00000337303;identifier=PBRM1;ensembl…	0	.
chr3	52668487	52668655	ensembl_gn=PBRM1;ensembl_gene_id=ENSG00000163939;ensembl_tx=ENST00000296302;identifier=ENSG00000163939;ensembl_gn=PBRM1;ensembl_gene_id=ENSG00000163939;ensembl_tx=ENST00000296302;identifier=PBRM1;ensembl_gn=PBRM1;ensembl_gene_id=ENSG00000163939;ensembl_tx=ENST00000337303;identifier=ENSG00000163939;ensembl_gn=PBRM1;ensembl_gene_id=ENSG00000163939;ensembl_tx=ENST00000337303;identifier=PBRM1;ensembl…	0	.
chr3	52678488	52678608	ensembl_gn=PBRM1;ensembl_gene_id=ENSG00000163939;ensembl_tx=ENST00000296302;identifier=ENSG00000163939;ensembl_gn=PBRM1;ensembl_gene_id=ENSG00000163939;ensembl_tx=ENST00000296302;identifier=PBRM1;ensembl_gn=PBRM1;ensembl_gene_id=ENSG00000163939;ensembl_tx=ENST00000337303;identifier=ENSG00000163939;ensembl_gn=PBRM1;ensembl_gene_id=ENSG00000163939;ensembl_tx=ENST00000337303;identifier=PBRM1;ensembl…	0	.
chr3	52679563	52679736	ensembl_gn=PBRM1;ensembl_gene_id=ENSG00000163939;ensembl_tx=ENST00000296302;identifier=ENSG00000163939;ensembl_gn=PBRM1;ensembl_gene_id=ENSG00000163939;ensembl_tx=ENST00000296302;identifier=PBRM1;ensembl_gn=PBRM1;ensembl_gene_id=ENSG00000163939;ensembl_tx=ENST00000337303;identifier=ENSG00000163939;ensembl_gn=PBRM1;ensembl_gene_id=ENSG00000163939;ensembl_tx=ENST00000337303;identifier=PBRM1;ensembl…	0	.
chr3	52681693	52681830	ensembl_gn=PBRM1;ensembl_gene_id=ENSG00000163939;ensembl_tx=ENST00000424867;identifier=ENSG00000163939;ensembl_gn=PBRM1;ensembl_gene_id=ENSG00000163939;ensembl_tx=ENST00000424867;identifier=PBRM1;ensembl_gn=PBRM1;ensembl_gene_id=ENSG00000163939;ensembl_tx=ENST00000439181;identifier=ENSG00000163939;ensembl_gn=PBRM1;ensembl_gene_id=ENSG00000163939;ensembl_tx=ENST00000439181;identifier=PBRM1	0	.
chr3	52682081	52682243	ensembl_gn=PBRM1;ensembl_gene_id=ENSG00000163939;ensembl_tx=ENST00000420148;identifier=ENSG00000163939;ensembl_gn=PBRM1;ensembl_gene_id=ENSG00000163939;ensembl_tx=ENST00000420148;identifier=PBRM1;ensembl_gn=PBRM1;ensembl_gene_id=ENSG00000163939;ensembl_tx=ENST00000424867;identifier=ENSG00000163939;ensembl_gn=PBRM1;ensembl_gene_id=ENSG00000163939;ensembl_tx=ENST00000424867;identifier=PBRM1;ensembl…	0	.
chr3	52684825	52684945	ensembl_gn=PBRM1;ensembl_gene_id=ENSG00000163939;ensembl_tx=ENST00000424867;identifier=ENSG00000163939;ensembl_gn=PBRM1;ensembl_gene_id=ENSG00000163939;ensembl_tx=ENST00000424867;identifier=PBRM1;ensembl_gn=PBRM1;ensembl_gene_id=ENSG00000163939;ensembl_tx=ENST00000458294;identifier=ENSG00000163939;ensembl_gn=PBRM1;ensembl_gene_id=ENSG00000163939;ensembl_tx=ENST00000458294;identifier=PBRM1	0	.
chr3	52685425	52685592	ensembl_gn=PBRM1;ensembl_gene_id=ENSG00000163939;ensembl_tx=ENST00000439181;identifier=ENSG00000163939;ensembl_gn=PBRM1;ensembl_gene_id=ENSG00000163939;ensembl_tx=ENST00000439181;identifier=PBRM1;ensembl_gn=PBRM1;ensembl_gene_id=ENSG00000163939;ensembl_tx=ENST00000449505;identifier=ENSG00000163939;ensembl_gn=PBRM1;ensembl_gene_id=ENSG00000163939;ensembl_tx=ENST00000449505;identifier=PBRM1	0	.
chr3	52685738	52685927	ensembl_gn=PBRM1;ensembl_gene_id=ENSG00000163939;ensembl_tx=ENST00000394830;identifier=ENSG00000163939;ensembl_gn=PBRM1;ensembl_gene_id=ENSG00000163939;ensembl_tx=ENST00000394830;identifier=PBRM1;ensembl_gn=PBRM1;ensembl_gene_id=ENSG00000163939;ensembl_tx=ENST00000420148;identifier=ENSG00000163939;ensembl_gn=PBRM1;ensembl_gene_id=ENSG00000163939;ensembl_tx=ENST00000420148;identifier=PBRM1;ensembl…	0	.
chr5	850280	850612	ensembl_gn=BRD9;ensembl_gene_id=ENSG00000028310;ensembl_tx=ENST00000493082;identifier=BRD9;ensembl_gn=BRD9;ensembl_gene_id=ENSG00000028310;ensembl_tx=ENST00000493082;identifier=ENSG00000028310	0	.
chr5	863730	864578	ensembl_gn=BRD9;ensembl_gene_id=ENSG00000028310;ensembl_tx=ENST00000467963;identifier=BRD9;ensembl_gn=BRD9;ensembl_gene_id=ENSG00000028310;ensembl_tx=ENST00000467963;identifier=ENSG00000028310;ensembl_gn=BRD9;ensembl_gene_id=ENSG00000028310;ensembl_tx=ENST00000483173;identifier=BRD9;ensembl_gn=BRD9;ensembl_gene_id=ENSG00000028310;ensembl_tx=ENST00000483173;identifier=ENSG00000028310;ensembl_gn=BR…	0	.
chr5	865403	866511	ensembl_gn=BRD9;ensembl_gene_id=ENSG00000028310;ensembl_tx=ENST00000467963;identifier=BRD9;ensembl_gn=BRD9;ensembl_gene_id=ENSG00000028310;ensembl_tx=ENST00000467963;identifier=ENSG00000028310;ensembl_gn=BRD9;ensembl_gene_id=ENSG00000028310;ensembl_tx=ENST00000483173;identifier=BRD9;ensembl_gn=BRD9;ensembl_gene_id=ENSG00000028310;ensembl_tx=ENST00000483173;identifier=ENSG00000028310;ensembl_gn=BR…	0	.
chr5	868596	869129	ensembl_gn=BRD9;ensembl_gene_id=ENSG00000028310;ensembl_tx=ENST00000490814;identifier=BRD9;ensembl_gn=BRD9;ensembl_gene_id=ENSG00000028310;ensembl_tx=ENST00000490814;identifier=ENSG00000028310;ensembl_gn=BRD9;ensembl_gene_id=ENSG00000028310;ensembl_tx=ENST00000518250;identifier=BRD9;ensembl_gn=BRD9;ensembl_gene_id=ENSG00000028310;ensembl_tx=ENST00000518250;identifier=ENSG00000028310;ensembl_gn=BR…	0	.
chr5	869234	869414	ensembl_gn=BRD9;ensembl_gene_id=ENSG00000028310;ensembl_tx=ENST00000489816;identifier=BRD9;ensembl_gn=BRD9;ensembl_gene_id=ENSG00000028310;ensembl_tx=ENST00000489816;identifier=ENSG00000028310;ensembl_gn=BRD9;ensembl_gene_id=ENSG00000028310;ensembl_tx=ENST00000490814;identifier=BRD9;ensembl_gn=BRD9;ensembl_gene_id=ENSG00000028310;ensembl_tx=ENST00000490814;identifier=ENSG00000028310;ensembl_gn=BR…	0	.
chr5	870277	870585	ensembl_gn=BRD9;ensembl_gene_id=ENSG00000028310;ensembl_tx=ENST00000467963;identifier=BRD9;ensembl_gn=BRD9;ensembl_gene_id=ENSG00000028310;ensembl_tx=ENST00000467963;identifier=ENSG00000028310;ensembl_gn=BRD9;ensembl_gene_id=ENSG00000028310;ensembl_tx=ENST00000475706;identifier=BRD9;ensembl_gn=BRD9;ensembl_gene_id=ENSG00000028310;ensembl_tx=ENST00000475706;identifier=ENSG00000028310;ensembl_gn=BR…	0	.
chr5	871485	871605	ensembl_gn=BRD9;ensembl_gene_id=ENSG00000028310;ensembl_tx=ENST00000467963;identifier=BRD9;ensembl_gn=BRD9;ensembl_gene_id=ENSG00000028310;ensembl_tx=ENST00000467963;identifier=ENSG00000028310;ensembl_gn=BRD9;ensembl_gene_id=ENSG00000028310;ensembl_tx=ENST00000475706;identifier=BRD9;ensembl_gn=BRD9;ensembl_gene_id=ENSG00000028310;ensembl_tx=ENST00000475706;identifier=ENSG00000028310;ensembl_gn=BR…	0	.
chr5	876090	876222	ensembl_gn=BRD9;ensembl_gene_id=ENSG00000028310;ensembl_tx=ENST00000466684;identifier=BRD9;ensembl_gn=BRD9;ensembl_gene_id=ENSG00000028310;ensembl_tx=ENST00000466684;identifier=ENSG00000028310;ensembl_gn=BRD9;ensembl_gene_id=ENSG00000028310;ensembl_tx=ENST00000467963;identifier=BRD9;ensembl_gn=BRD9;ensembl_gene_id=ENSG00000028310;ensembl_tx=ENST00000467963;identifier=ENSG00000028310;ensembl_gn=BR…	0	.
chr5	878344	879325	ensembl_gn=BRD9;ensembl_gene_id=ENSG00000028310;ensembl_tx=ENST00000466684;identifier=BRD9;ensembl_gn=BRD9;ensembl_gene_id=ENSG00000028310;ensembl_tx=ENST00000466684;identifier=ENSG00000028310;ensembl_gn=BRD9;ensembl_gene_id=ENSG00000028310;ensembl_tx=ENST00000467963;identifier=BRD9;ensembl_gn=BRD9;ensembl_gene_id=ENSG00000028310;ensembl_tx=ENST00000467963;identifier=ENSG00000028310;ensembl_gn=BR…	0	.
chr5	879783	880108	ensembl_gn=BRD9;ensembl_gene_id=ENSG00000028310;ensembl_tx=ENST00000466684;identifier=BRD9;ensembl_gn=BRD9;ensembl_gene_id=ENSG00000028310;ensembl_tx=ENST00000466684;identifier=ENSG00000028310;ensembl_gn=BRD9;ensembl_gene_id=ENSG00000028310;ensembl_tx=ENST00000467963;identifier=BRD9;ensembl_gn=BRD9;ensembl_gene_id=ENSG00000028310;ensembl_tx=ENST00000467963;identifier=ENSG00000028310;ensembl_gn=BR…	0	.
chr5	881096	882555	ensembl_gn=BRD9;ensembl_gene_id=ENSG00000028310;ensembl_tx=ENST00000467963;identifier=BRD9;ensembl_gn=BRD9;ensembl_gene_id=ENSG00000028310;ensembl_tx=ENST00000467963;identifier=ENSG00000028310;ensembl_gn=BRD9;ensembl_gene_id=ENSG00000028310;ensembl_tx=ENST00000483173;identifier=BRD9;ensembl_gn=BRD9;ensembl_gene_id=ENSG00000028310;ensembl_tx=ENST00000483173;identifier=ENSG00000028310;ensembl_gn=BR…	0	.
chr5	882945	884080	ensembl_gn=BRD9;ensembl_gene_id=ENSG00000028310;ensembl_tx=ENST00000466684;identifier=BRD9;ensembl_gn=BRD9;ensembl_gene_id=ENSG00000028310;ensembl_tx=ENST00000466684;identifier=ENSG00000028310;ensembl_gn=BRD9;ensembl_gene_id=ENSG00000028310;ensembl_tx=ENST00000467963;identifier=BRD9;ensembl_gn=BRD9;ensembl_gene_id=ENSG00000028310;ensembl_tx=ENST00000467963;identifier=ENSG00000028310;ensembl_gn=BR…	0	.
chr5	886581	886777	ensembl_gn=BRD9;ensembl_gene_id=ENSG00000028310;ensembl_tx=ENST00000466684;identifier=BRD9;ensembl_gn=BRD9;ensembl_gene_id=ENSG00000028310;ensembl_tx=ENST00000466684;identifier=ENSG00000028310;ensembl_gn=BRD9;ensembl_gene_id=ENSG00000028310;ensembl_tx=ENST00000467963;identifier=BRD9;ensembl_gn=BRD9;ensembl_gene_id=ENSG00000028310;ensembl_tx=ENST00000467963;identifier=ENSG00000028310;ensembl_gn=BR…	0	.
chr5	886825	886945	ensembl_gn=BRD9;ensembl_gene_id=ENSG00000028310;ensembl_tx=ENST00000494422;identifier=BRD9;ensembl_gn=BRD9;ensembl_gene_id=ENSG00000028310;ensembl_tx=ENST00000494422;identifier=ENSG00000028310	0	.
chr5	887350	887481	ensembl_gn=BRD9;ensembl_gene_id=ENSG00000028310;ensembl_tx=ENST00000466684;identifier=BRD9;ensembl_gn=BRD9;ensembl_gene_id=ENSG00000028310;ensembl_tx=ENST00000466684;identifier=ENSG00000028310;ensembl_gn=BRD9;ensembl_gene_id=ENSG00000028310;ensembl_tx=ENST00000467963;identifier=BRD9;ensembl_gn=BRD9;ensembl_gene_id=ENSG00000028310;ensembl_tx=ENST00000467963;identifier=ENSG00000028310;ensembl_gn=BR…	0	.
chr5	888224	888417	ensembl_gn=BRD9;ensembl_gene_id=ENSG00000028310;ensembl_tx=ENST00000490814;identifier=BRD9;ensembl_gn=BRD9;ensembl_gene_id=ENSG00000028310;ensembl_tx=ENST00000490814;identifier=ENSG00000028310	0	.
chr5	889010	889175	ensembl_gn=BRD9;ensembl_gene_id=ENSG00000028310;ensembl_tx=ENST00000466684;identifier=BRD9;ensembl_gn=BRD9;ensembl_gene_id=ENSG00000028310;ensembl_tx=ENST00000466684;identifier=ENSG00000028310;ensembl_gn=BRD9;ensembl_gene_id=ENSG00000028310;ensembl_tx=ENST00000467963;identifier=BRD9;ensembl_gn=BRD9;ensembl_gene_id=ENSG00000028310;ensembl_tx=ENST00000467963;identifier=ENSG00000028310;ensembl_gn=BR…	0	.
chr5	889576	890056	ensembl_gn=BRD9;ensembl_gene_id=ENSG00000028310;ensembl_tx=ENST00000466684;identifier=BRD9;ensembl_gn=BRD9;ensembl_gene_id=ENSG00000028310;ensembl_tx=ENST00000466684;identifier=ENSG00000028310;ensembl_gn=BRD9;ensembl_gene_id=ENSG00000028310;ensembl_tx=ENST00000467963;identifier=BRD9;ensembl_gn=BRD9;ensembl_gene_id=ENSG00000028310;ensembl_tx=ENST00000467963;identifier=ENSG00000028310;ensembl_gn=BR…	0	.
chr5	891144	891560	ensembl_gn=BRD9;ensembl_gene_id=ENSG00000028310;ensembl_tx=ENST00000466684;identifier=BRD9;ensembl_gn=BRD9;ensembl_gene_id=ENSG00000028310;ensembl_tx=ENST00000466684;identifier=ENSG00000028310;ensembl_gn=BRD9;ensembl_gene_id=ENSG00000028310;ensembl_tx=ENST00000467963;identifier=BRD9;ensembl_gn=BRD9;ensembl_gene_id=ENSG00000028310;ensembl_tx=ENST00000467963;identifier=ENSG00000028310;ensembl_gn=BR…	0	.
chr5	891629	891864	ensembl_gn=BRD9;ensembl_gene_id=ENSG00000028310;ensembl_tx=ENST00000466684;identifier=BRD9;ensembl_gn=BRD9;ensembl_gene_id=ENSG00000028310;ensembl_tx=ENST00000466684;identifier=ENSG00000028310;ensembl_gn=BRD9;ensembl_gene_id=ENSG00000028310;ensembl_tx=ENST00000467963;identifier=BRD9;ensembl_gn=BRD9;ensembl_gene_id=ENSG00000028310;ensembl_tx=ENST00000467963;identifier=ENSG00000028310;ensembl_gn=BR…	0	.
chr5	892076	892569	ensembl_gn=BRD9;ensembl_gene_id=ENSG00000028310;ensembl_tx=ENST00000466684;identifier=BRD9;ensembl_gn=BRD9;ensembl_gene_id=ENSG00000028310;ensembl_tx=ENST00000466684;identifier=ENSG00000028310;ensembl_gn=BRD9;ensembl_gene_id=ENSG00000028310;ensembl_tx=ENST00000483173;identifier=BRD9;ensembl_gn=BRD9;ensembl_gene_id=ENSG00000028310;ensembl_tx=ENST00000483173;identifier=ENSG00000028310;ensembl_gn=BR…	0	.
chr5	892595	892834	ensembl_gn=BRD9;ensembl_gene_id=ENSG00000028310;ensembl_tx=ENST00000467963;identifier=BRD9;ensembl_gn=BRD9;ensembl_gene_id=ENSG00000028310;ensembl_tx=ENST00000467963;identifier=ENSG00000028310;ensembl_gn=BRD9;ensembl_gene_id=ENSG00000028310;ensembl_tx=ENST00000495265;identifier=BRD9;ensembl_gn=BRD9;ensembl_gene_id=ENSG00000028310;ensembl_tx=ENST00000495265;identifier=ENSG00000028310	0	.
chr6	156777918	156779481	ensembl_gn=ARID1B;ensembl_gene_id=ENSG00000049618;ensembl_tx=ENST00000346085;identifier=ARID1B;ensembl_gn=ARID1B;ensembl_gene_id=ENSG00000049618;ensembl_tx=ENST00000346085;identifier=ENSG00000049618;ensembl_gn=ARID1B;ensembl_gene_id=ENSG00000049618;ensembl_tx=ENST00000350026;identifier=ARID1B;ensembl_gn=ARID1B;ensembl_gene_id=ENSG00000049618;ensembl_tx=ENST00000350026;identifier=ENSG00000049618;e…	0	.
chr6	156829216	156829431	ensembl_gn=ARID1B;ensembl_gene_id=ENSG00000049618;ensembl_tx=ENST00000346085;identifier=ARID1B;ensembl_gn=ARID1B;ensembl_gene_id=ENSG00000049618;ensembl_tx=ENST00000346085;identifier=ENSG00000049618;ensembl_gn=ARID1B;ensembl_gene_id=ENSG00000049618;ensembl_tx=ENST00000350026;identifier=ARID1B;ensembl_gn=ARID1B;ensembl_gene_id=ENSG00000049618;ensembl_tx=ENST00000350026;identifier=ENSG00000049618;e…	0	.
chr6	156870088	156870394	ensembl_gn=ARID1B;ensembl_gene_id=ENSG00000049618;ensembl_tx=ENST00000494260;identifier=ARID1B;ensembl_gn=ARID1B;ensembl_gene_id=ENSG00000049618;ensembl_tx=ENST00000494260;identifier=ENSG00000049618	0	.
chr6	156871573	156871693	ensembl_gn=ARID1B;ensembl_gene_id=ENSG00000049618;ensembl_tx=ENST00000346085;identifier=ARID1B;ensembl_gn=ARID1B;ensembl_gene_id=ENSG00000049618;ensembl_tx=ENST00000346085;identifier=ENSG00000049618	0	.
chr6	156901362	156901535	ensembl_gn=ARID1B;ensembl_gene_id=ENSG00000049618;ensembl_tx=ENST00000319584;identifier=ARID1B;ensembl_gn=ARID1B;ensembl_gene_id=ENSG00000049618;ensembl_tx=ENST00000319584;identifier=ENSG00000049618;ensembl_gn=ARID1B;ensembl_gene_id=ENSG00000049618;ensembl_tx=ENST00000346085;identifier=ARID1B;ensembl_gn=ARID1B;ensembl_gene_id=ENSG00000049618;ensembl_tx=ENST00000346085;identifier=ENSG00000049618;e…	0	.
chr6	156935455	156935586	ensembl_gn=ARID1B;ensembl_gene_id=ENSG00000049618;ensembl_tx=ENST00000319584;identifier=ARID1B;ensembl_gn=ARID1B;ensembl_gene_id=ENSG00000049618;ensembl_tx=ENST00000319584;identifier=ENSG00000049618;ensembl_gn=ARID1B;ensembl_gene_id=ENSG00000049618;ensembl_tx=ENST00000346085;identifier=ARID1B;ensembl_gn=ARID1B;ensembl_gene_id=ENSG00000049618;ensembl_tx=ENST00000346085;identifier=ENSG00000049618;e…	0	.
chr6	157084651	157084915	ensembl_gn=ARID1B;ensembl_gene_id=ENSG00000049618;ensembl_tx=ENST00000319584;identifier=ARID1B;ensembl_gn=ARID1B;ensembl_gene_id=ENSG00000049618;ensembl_tx=ENST00000319584;identifier=ENSG00000049618;ensembl_gn=ARID1B;ensembl_gene_id=ENSG00000049618;ensembl_tx=ENST00000346085;identifier=ARID1B;ensembl_gn=ARID1B;ensembl_gene_id=ENSG00000049618;ensembl_tx=ENST00000346085;identifier=ENSG00000049618;e…	0	.
chr6	157110461	157111160	ensembl_gn=ARID1B;ensembl_gene_id=ENSG00000049618;ensembl_tx=ENST00000319584;identifier=ARID1B;ensembl_gn=ARID1B;ensembl_gene_id=ENSG00000049618;ensembl_tx=ENST00000319584;identifier=ENSG00000049618;ensembl_gn=ARID1B;ensembl_gene_id=ENSG00000049618;ensembl_tx=ENST00000346085;identifier=ARID1B;ensembl_gn=ARID1B;ensembl_gene_id=ENSG00000049618;ensembl_tx=ENST00000346085;identifier=ENSG00000049618;e…	0	.
chr6	157133017	157133217	ensembl_gn=ARID1B;ensembl_gene_id=ENSG00000049618;ensembl_tx=ENST00000319584;identifier=ARID1B;ensembl_gn=ARID1B;ensembl_gene_id=ENSG00000049618;ensembl_tx=ENST00000319584;identifier=ENSG00000049618;ensembl_gn=ARID1B;ensembl_gene_id=ENSG00000049618;ensembl_tx=ENST00000346085;identifier=ARID1B;ensembl_gn=ARID1B;ensembl_gene_id=ENSG00000049618;ensembl_tx=ENST00000346085;identifier=ENSG00000049618;e…	0	.
chr6	157148613	157152414	ensembl_gn=ARID1B;ensembl_gene_id=ENSG00000049618;ensembl_tx=ENST00000319584;identifier=ARID1B;ensembl_gn=ARID1B;ensembl_gene_id=ENSG00000049618;ensembl_tx=ENST00000319584;identifier=ENSG00000049618;ensembl_gn=ARID1B;ensembl_gene_id=ENSG00000049618;ensembl_tx=ENST00000346085;identifier=ARID1B;ensembl_gn=ARID1B;ensembl_gene_id=ENSG00000049618;ensembl_tx=ENST00000346085;identifier=ENSG00000049618;e…	0	.
chr6	157167029	157167195	ensembl_gn=ARID1B;ensembl_gene_id=ENSG00000049618;ensembl_tx=ENST00000319584;identifier=ARID1B;ensembl_gn=ARID1B;ensembl_gene_id=ENSG00000049618;ensembl_tx=ENST00000319584;identifier=ENSG00000049618;ensembl_gn=ARID1B;ensembl_gene_id=ENSG00000049618;ensembl_tx=ENST00000346085;identifier=ARID1B;ensembl_gn=ARID1B;ensembl_gene_id=ENSG00000049618;ensembl_tx=ENST00000346085;identifier=ENSG00000049618;e…	0	.
chr6	157173997	157174127	ensembl_gn=ARID1B;ensembl_gene_id=ENSG00000049618;ensembl_tx=ENST00000319584;identifier=ARID1B;ensembl_gn=ARID1B;ensembl_gene_id=ENSG00000049618;ensembl_tx=ENST00000319584;identifier=ENSG00000049618;ensembl_gn=ARID1B;ensembl_gene_id=ENSG00000049618;ensembl_tx=ENST00000346085;identifier=ARID1B;ensembl_gn=ARID1B;ensembl_gene_id=ENSG00000049618;ensembl_tx=ENST00000346085;identifier=ENSG00000049618;e…	0	.
chr6	157174836	157175015	ensembl_gn=ARID1B;ensembl_gene_id=ENSG00000049618;ensembl_tx=ENST00000319584;identifier=ARID1B;ensembl_gn=ARID1B;ensembl_gene_id=ENSG00000049618;ensembl_tx=ENST00000319584;identifier=ENSG00000049618;ensembl_gn=ARID1B;ensembl_gene_id=ENSG00000049618;ensembl_tx=ENST00000414678;identifier=ARID1B;ensembl_gn=ARID1B;ensembl_gene_id=ENSG00000049618;ensembl_tx=ENST00000414678;identifier=ENSG00000049618;e…	0	.
chr6	157180958	157181208	ensembl_gn=ARID1B;ensembl_gene_id=ENSG00000049618;ensembl_tx=ENST00000319584;identifier=ARID1B;ensembl_gn=ARID1B;ensembl_gene_id=ENSG00000049618;ensembl_tx=ENST00000319584;identifier=ENSG00000049618;ensembl_gn=ARID1B;ensembl_gene_id=ENSG00000049618;ensembl_tx=ENST00000346085;identifier=ARID1B;ensembl_gn=ARID1B;ensembl_gene_id=ENSG00000049618;ensembl_tx=ENST00000346085;identifier=ENSG00000049618;e…	0	.
chr6	157184220	157186630	ensembl_gn=ARID1B;ensembl_gene_id=ENSG00000049618;ensembl_tx=ENST00000319584;identifier=ARID1B;ensembl_gn=ARID1B;ensembl_gene_id=ENSG00000049618;ensembl_tx=ENST00000319584;identifier=ENSG00000049618;ensembl_gn=ARID1B;ensembl_gene_id=ENSG00000049618;ensembl_tx=ENST00000346085;identifier=ARID1B;ensembl_gn=ARID1B;ensembl_gene_id=ENSG00000049618;ensembl_tx=ENST00000346085;identifier=ENSG00000049618;e…	0	.
chr6	157189631	157189790	ensembl_gn=ARID1B;ensembl_gene_id=ENSG00000049618;ensembl_tx=ENST00000346085;identifier=ARID1B;ensembl_gn=ARID1B;ensembl_gene_id=ENSG00000049618;ensembl_tx=ENST00000346085;identifier=ENSG00000049618;ensembl_gn=ARID1B;ensembl_gene_id=ENSG00000049618;ensembl_tx=ENST00000350026;identifier=ARID1B;ensembl_gn=ARID1B;ensembl_gene_id=ENSG00000049618;ensembl_tx=ENST00000350026;identifier=ENSG00000049618;e…	0	.
chr6	157190027	157190220	ensembl_gn=ARID1B;ensembl_gene_id=ENSG00000049618;ensembl_tx=ENST00000346085;identifier=ARID1B;ensembl_gn=ARID1B;ensembl_gene_id=ENSG00000049618;ensembl_tx=ENST00000346085;identifier=ENSG00000049618;ensembl_gn=ARID1B;ensembl_gene_id=ENSG00000049618;ensembl_tx=ENST00000350026;identifier=ARID1B;ensembl_gn=ARID1B;ensembl_gene_id=ENSG00000049618;ensembl_tx=ENST00000350026;identifier=ENSG00000049618;e…	0	.
chr6	157196154	157196325	ensembl_gn=ARID1B;ensembl_gene_id=ENSG00000049618;ensembl_tx=ENST00000346085;identifier=ARID1B;ensembl_gn=ARID1B;ensembl_gene_id=ENSG00000049618;ensembl_tx=ENST00000346085;identifier=ENSG00000049618;ensembl_gn=ARID1B;ensembl_gene_id=ENSG00000049618;ensembl_tx=ENST00000350026;identifier=ARID1B;ensembl_gn=ARID1B;ensembl_gene_id=ENSG00000049618;ensembl_tx=ENST00000350026;identifier=ENSG00000049618;e…	0	.
chr6	157198799	157198919	ensembl_gn=ARID1B;ensembl_gene_id=ENSG00000049618;ensembl_tx=ENST00000346085;identifier=ARID1B;ensembl_gn=ARID1B;ensembl_gene_id=ENSG00000049618;ensembl_tx=ENST00000346085;identifier=ENSG00000049618;ensembl_gn=ARID1B;ensembl_gene_id=ENSG00000049618;ensembl_tx=ENST00000350026;identifier=ARID1B;ensembl_gn=ARID1B;ensembl_gene_id=ENSG00000049618;ensembl_tx=ENST00000350026;identifier=ENSG00000049618;e…	0	.
chr6	157200694	157201498	ensembl_gn=ARID1B;ensembl_gene_id=ENSG00000049618;ensembl_tx=ENST00000346085;identifier=ARID1B;ensembl_gn=ARID1B;ensembl_gene_id=ENSG00000049618;ensembl_tx=ENST00000346085;identifier=ENSG00000049618;ensembl_gn=ARID1B;ensembl_gene_id=ENSG00000049618;ensembl_tx=ENST00000350026;identifier=ARID1B;ensembl_gn=ARID1B;ensembl_gene_id=ENSG00000049618;ensembl_tx=ENST00000350026;identifier=ENSG00000049618;e…	0	.
chr6	157203855	157204006	ensembl_gn=ARID1B;ensembl_gene_id=ENSG00000049618;ensembl_tx=ENST00000346085;identifier=ARID1B;ensembl_gn=ARID1B;ensembl_gene_id=ENSG00000049618;ensembl_tx=ENST00000346085;identifier=ENSG00000049618;ensembl_gn=ARID1B;ensembl_gene_id=ENSG00000049618;ensembl_tx=ENST00000350026;identifier=ARID1B;ensembl_gn=ARID1B;ensembl_gene_id=ENSG00000049618;ensembl_tx=ENST00000350026;identifier=ENSG00000049618;e…	0	.
chr6	157206156	157210789	ensembl_gn=ARID1B;ensembl_gene_id=ENSG00000049618;ensembl_tx=ENST00000346085;identifier=ARID1B;ensembl_gn=ARID1B;ensembl_gene_id=ENSG00000049618;ensembl_tx=ENST00000346085;identifier=ENSG00000049618;ensembl_gn=ARID1B;ensembl_gene_id=ENSG00000049618;ensembl_tx=ENST00000350026;identifier=ARID1B;ensembl_gn=ARID1B;ensembl_gene_id=ENSG00000049618;ensembl_tx=ENST00000350026;identifier=ENSG00000049618;e…	0	.
chr6	169703894	169704098	ensembl_gn=PHF10;ensembl_gene_id=ENSG00000130024;ensembl_tx=ENST00000339209;identifier=ENSG00000130024;ensembl_gn=PHF10;ensembl_gene_id=ENSG00000130024;ensembl_tx=ENST00000339209;identifier=PHF10;ensembl_gn=PHF10;ensembl_gene_id=ENSG00000130024;ensembl_tx=ENST00000366780;identifier=ENSG00000130024;ensembl_gn=PHF10;ensembl_gene_id=ENSG00000130024;ensembl_tx=ENST00000366780;identifier=PHF10;ensembl…	0	.
chr6	169705122	169705331	ensembl_gn=PHF10;ensembl_gene_id=ENSG00000130024;ensembl_tx=ENST00000339209;identifier=ENSG00000130024;ensembl_gn=PHF10;ensembl_gene_id=ENSG00000130024;ensembl_tx=ENST00000339209;identifier=PHF10;ensembl_gn=PHF10;ensembl_gene_id=ENSG00000130024;ensembl_tx=ENST00000366780;identifier=ENSG00000130024;ensembl_gn=PHF10;ensembl_gene_id=ENSG00000130024;ensembl_tx=ENST00000366780;identifier=PHF10;ensembl…	0	.
chr6	169705605	169705734	ensembl_gn=PHF10;ensembl_gene_id=ENSG00000130024;ensembl_tx=ENST00000339209;identifier=ENSG00000130024;ensembl_gn=PHF10;ensembl_gene_id=ENSG00000130024;ensembl_tx=ENST00000339209;identifier=PHF10;ensembl_gn=PHF10;ensembl_gene_id=ENSG00000130024;ensembl_tx=ENST00000366780;identifier=ENSG00000130024;ensembl_gn=PHF10;ensembl_gene_id=ENSG00000130024;ensembl_tx=ENST00000366780;identifier=PHF10;ensembl…	0	.
chr6	169707017	169710401	ensembl_gn=PHF10;ensembl_gene_id=ENSG00000130024;ensembl_tx=ENST00000339209;identifier=ENSG00000130024;ensembl_gn=PHF10;ensembl_gene_id=ENSG00000130024;ensembl_tx=ENST00000339209;identifier=PHF10;ensembl_gn=PHF10;ensembl_gene_id=ENSG00000130024;ensembl_tx=ENST00000366780;identifier=ENSG00000130024;ensembl_gn=PHF10;ensembl_gene_id=ENSG00000130024;ensembl_tx=ENST00000366780;identifier=PHF10;ensembl…	0	.
chr6	169712375	169712549	ensembl_gn=PHF10;ensembl_gene_id=ENSG00000130024;ensembl_tx=ENST00000339209;identifier=ENSG00000130024;ensembl_gn=PHF10;ensembl_gene_id=ENSG00000130024;ensembl_tx=ENST00000339209;identifier=PHF10;ensembl_gn=PHF10;ensembl_gene_id=ENSG00000130024;ensembl_tx=ENST00000366780;identifier=ENSG00000130024;ensembl_gn=PHF10;ensembl_gene_id=ENSG00000130024;ensembl_tx=ENST00000366780;identifier=PHF10;ensembl…	0	.
chr6	169714722	169714852	ensembl_gn=PHF10;ensembl_gene_id=ENSG00000130024;ensembl_tx=ENST00000339209;identifier=ENSG00000130024;ensembl_gn=PHF10;ensembl_gene_id=ENSG00000130024;ensembl_tx=ENST00000339209;identifier=PHF10;ensembl_gn=PHF10;ensembl_gene_id=ENSG00000130024;ensembl_tx=ENST00000366780;identifier=ENSG00000130024;ensembl_gn=PHF10;ensembl_gene_id=ENSG00000130024;ensembl_tx=ENST00000366780;identifier=PHF10;ensembl…	0	.
chr6	169715697	169715867	ensembl_gn=PHF10;ensembl_gene_id=ENSG00000130024;ensembl_tx=ENST00000339209;identifier=ENSG00000130024;ensembl_gn=PHF10;ensembl_gene_id=ENSG00000130024;ensembl_tx=ENST00000339209;identifier=PHF10;ensembl_gn=PHF10;ensembl_gene_id=ENSG00000130024;ensembl_tx=ENST00000366780;identifier=ENSG00000130024;ensembl_gn=PHF10;ensembl_gene_id=ENSG00000130024;ensembl_tx=ENST00000366780;identifier=PHF10;ensembl…	0	.
chr6	169715944	169716098	ensembl_gn=PHF10;ensembl_gene_id=ENSG00000130024;ensembl_tx=ENST00000339209;identifier=ENSG00000130024;ensembl_gn=PHF10;ensembl_gene_id=ENSG00000130024;ensembl_tx=ENST00000339209;identifier=PHF10;ensembl_gn=PHF10;ensembl_gene_id=ENSG00000130024;ensembl_tx=ENST00000366780;identifier=ENSG00000130024;ensembl_gn=PHF10;ensembl_gene_id=ENSG00000130024;ensembl_tx=ENST00000366780;identifier=PHF10;ensembl…	0	.
chr6	169717731	169717916	ensembl_gn=PHF10;ensembl_gene_id=ENSG00000130024;ensembl_tx=ENST00000339209;identifier=ENSG00000130024;ensembl_gn=PHF10;ensembl_gene_id=ENSG00000130024;ensembl_tx=ENST00000339209;identifier=PHF10;ensembl_gn=PHF10;ensembl_gene_id=ENSG00000130024;ensembl_tx=ENST00000366780;identifier=ENSG00000130024;ensembl_gn=PHF10;ensembl_gene_id=ENSG00000130024;ensembl_tx=ENST00000366780;identifier=PHF10;ensembl…	0	.
chr6	169718777	169719308	ensembl_gn=PHF10;ensembl_gene_id=ENSG00000130024;ensembl_tx=ENST00000339209;identifier=ENSG00000130024;ensembl_gn=PHF10;ensembl_gene_id=ENSG00000130024;ensembl_tx=ENST00000339209;identifier=PHF10;ensembl_gn=PHF10;ensembl_gene_id=ENSG00000130024;ensembl_tx=ENST00000366780;identifier=ENSG00000130024;ensembl_gn=PHF10;ensembl_gene_id=ENSG00000130024;ensembl_tx=ENST00000366780;identifier=PHF10;ensembl…	0	.
chr6	169720994	169721121	ensembl_gn=PHF10;ensembl_gene_id=ENSG00000130024;ensembl_tx=ENST00000339209;identifier=ENSG00000130024;ensembl_gn=PHF10;ensembl_gene_id=ENSG00000130024;ensembl_tx=ENST00000339209;identifier=PHF10;ensembl_gn=PHF10;ensembl_gene_id=ENSG00000130024;ensembl_tx=ENST00000366780;identifier=ENSG00000130024;ensembl_gn=PHF10;ensembl_gene_id=ENSG00000130024;ensembl_tx=ENST00000366780;identifier=PHF10;ensembl…	0	.
chr6	169723834	169724065	ensembl_gn=PHF10;ensembl_gene_id=ENSG00000130024;ensembl_tx=ENST00000339209;identifier=ENSG00000130024;ensembl_gn=PHF10;ensembl_gene_id=ENSG00000130024;ensembl_tx=ENST00000339209;identifier=PHF10;ensembl_gn=PHF10;ensembl_gene_id=ENSG00000130024;ensembl_tx=ENST00000366780;identifier=ENSG00000130024;ensembl_gn=PHF10;ensembl_gene_id=ENSG00000130024;ensembl_tx=ENST00000366780;identifier=PHF10;ensembl…	0	.
chr6	169725410	169725576	ensembl_gn=PHF10;ensembl_gene_id=ENSG00000130024;ensembl_tx=ENST00000621772;identifier=ENSG00000130024;ensembl_gn=PHF10;ensembl_gene_id=ENSG00000130024;ensembl_tx=ENST00000621772;identifier=PHF10	0	.
chr7	140719316	140726526	ensembl_gn=BRAF;ensembl_gene_id=ENSG00000157764;ensembl_tx=ENST00000496384;identifier=BRAF;ensembl_gn=BRAF;ensembl_gene_id=ENSG00000157764;ensembl_tx=ENST00000496384;identifier=ENSG00000157764	0	.
chr7	140734468	140734780	ensembl_gn=BRAF;ensembl_gene_id=ENSG00000157764;ensembl_tx=ENST00000288602;identifier=BRAF;ensembl_gn=BRAF;ensembl_gene_id=ENSG00000157764;ensembl_tx=ENST00000288602;identifier=ENSG00000157764;ensembl_gn=BRAF;ensembl_gene_id=ENSG00000157764;ensembl_tx=ENST00000479537;identifier=BRAF;ensembl_gn=BRAF;ensembl_gene_id=ENSG00000157764;ensembl_tx=ENST00000479537;identifier=ENSG00000157764;ensembl_gn=BR…	0	.
chr7	140739801	140739956	ensembl_gn=BRAF;ensembl_gene_id=ENSG00000157764;ensembl_tx=ENST00000288602;identifier=BRAF;ensembl_gn=BRAF;ensembl_gene_id=ENSG00000157764;ensembl_tx=ENST00000288602;identifier=ENSG00000157764;ensembl_gn=BRAF;ensembl_gene_id=ENSG00000157764;ensembl_tx=ENST00000479537;identifier=BRAF;ensembl_gn=BRAF;ensembl_gene_id=ENSG00000157764;ensembl_tx=ENST00000479537;identifier=ENSG00000157764;ensembl_gn=BR…	0	.
chr7	140747346	140747466	ensembl_gn=BRAF;ensembl_gene_id=ENSG00000157764;ensembl_tx=ENST00000479537;identifier=BRAF;ensembl_gn=BRAF;ensembl_gene_id=ENSG00000157764;ensembl_tx=ENST00000479537;identifier=ENSG00000157764	0	.
chr7	140749276	140749428	ensembl_gn=BRAF;ensembl_gene_id=ENSG00000157764;ensembl_tx=ENST00000288602;identifier=BRAF;ensembl_gn=BRAF;ensembl_gene_id=ENSG00000157764;ensembl_tx=ENST00000288602;identifier=ENSG00000157764;ensembl_gn=BRAF;ensembl_gene_id=ENSG00000157764;ensembl_tx=ENST00000479537;identifier=BRAF;ensembl_gn=BRAF;ensembl_gene_id=ENSG00000157764;ensembl_tx=ENST00000479537;identifier=ENSG00000157764;ensembl_gn=BR…	0	.
chr7	140753264	140753403	ensembl_gn=BRAF;ensembl_gene_id=ENSG00000157764;ensembl_tx=ENST00000288602;identifier=BRAF;ensembl_gn=BRAF;ensembl_gene_id=ENSG00000157764;ensembl_tx=ENST00000288602;identifier=ENSG00000157764;ensembl_gn=BRAF;ensembl_gene_id=ENSG00000157764;ensembl_tx=ENST00000479537;identifier=BRAF;ensembl_gn=BRAF;ensembl_gene_id=ENSG00000157764;ensembl_tx=ENST00000479537;identifier=ENSG00000157764;ensembl_gn=BR…	0	.
chr7	140754150	140754270	ensembl_gn=BRAF;ensembl_gene_id=ENSG00000157764;ensembl_tx=ENST00000288602;identifier=BRAF;ensembl_gn=BRAF;ensembl_gene_id=ENSG00000157764;ensembl_tx=ENST00000288602;identifier=ENSG00000157764;ensembl_gn=BRAF;ensembl_gene_id=ENSG00000157764;ensembl_tx=ENST00000479537;identifier=BRAF;ensembl_gn=BRAF;ensembl_gene_id=ENSG00000157764;ensembl_tx=ENST00000479537;identifier=ENSG00000157764;ensembl_gn=BR…	0	.
chr7	140776901	140777098	ensembl_gn=BRAF;ensembl_gene_id=ENSG00000157764;ensembl_tx=ENST00000288602;identifier=BRAF;ensembl_gn=BRAF;ensembl_gene_id=ENSG00000157764;ensembl_tx=ENST00000288602;identifier=ENSG00000157764;ensembl_gn=BRAF;ensembl_gene_id=ENSG00000157764;ensembl_tx=ENST00000496384;identifier=BRAF;ensembl_gn=BRAF;ensembl_gene_id=ENSG00000157764;ensembl_tx=ENST00000496384;identifier=ENSG00000157764;ensembl_gn=BR…	0	.
chr7	140777973	140778093	ensembl_gn=BRAF;ensembl_gene_id=ENSG00000157764;ensembl_tx=ENST00000288602;identifier=BRAF;ensembl_gn=BRAF;ensembl_gene_id=ENSG00000157764;ensembl_tx=ENST00000288602;identifier=ENSG00000157764;ensembl_gn=BRAF;ensembl_gene_id=ENSG00000157764;ensembl_tx=ENST00000496384;identifier=BRAF;ensembl_gn=BRAF;ensembl_gene_id=ENSG00000157764;ensembl_tx=ENST00000496384;identifier=ENSG00000157764;ensembl_gn=BR…	0	.
chr7	140781565	140781703	ensembl_gn=BRAF;ensembl_gene_id=ENSG00000157764;ensembl_tx=ENST00000288602;identifier=BRAF;ensembl_gn=BRAF;ensembl_gene_id=ENSG00000157764;ensembl_tx=ENST00000288602;identifier=ENSG00000157764;ensembl_gn=BRAF;ensembl_gene_id=ENSG00000157764;ensembl_tx=ENST00000496384;identifier=BRAF;ensembl_gn=BRAF;ensembl_gene_id=ENSG00000157764;ensembl_tx=ENST00000496384;identifier=ENSG00000157764;ensembl_gn=BR…	0	.
chr7	140783010	140783167	ensembl_gn=BRAF;ensembl_gene_id=ENSG00000157764;ensembl_tx=ENST00000288602;identifier=BRAF;ensembl_gn=BRAF;ensembl_gene_id=ENSG00000157764;ensembl_tx=ENST00000288602;identifier=ENSG00000157764;ensembl_gn=BRAF;ensembl_gene_id=ENSG00000157764;ensembl_tx=ENST00000496384;identifier=BRAF;ensembl_gn=BRAF;ensembl_gene_id=ENSG00000157764;ensembl_tx=ENST00000496384;identifier=ENSG00000157764;ensembl_gn=BR…	0	.
chr7	140787506	140787626	ensembl_gn=BRAF;ensembl_gene_id=ENSG00000157764;ensembl_tx=ENST00000288602;identifier=BRAF;ensembl_gn=BRAF;ensembl_gene_id=ENSG00000157764;ensembl_tx=ENST00000288602;identifier=ENSG00000157764;ensembl_gn=BRAF;ensembl_gene_id=ENSG00000157764;ensembl_tx=ENST00000497784;identifier=BRAF;ensembl_gn=BRAF;ensembl_gene_id=ENSG00000157764;ensembl_tx=ENST00000497784;identifier=ENSG00000157764	0	.
chr7	140794297	140794477	ensembl_gn=BRAF;ensembl_gene_id=ENSG00000157764;ensembl_tx=ENST00000288602;identifier=BRAF;ensembl_gn=BRAF;ensembl_gene_id=ENSG00000157764;ensembl_tx=ENST00000288602;identifier=ENSG00000157764;ensembl_gn=BRAF;ensembl_gene_id=ENSG00000157764;ensembl_tx=ENST00000497784;identifier=BRAF;ensembl_gn=BRAF;ensembl_gene_id=ENSG00000157764;ensembl_tx=ENST00000497784;identifier=ENSG00000157764	0	.
chr7	140800351	140800491	ensembl_gn=BRAF;ensembl_gene_id=ENSG00000157764;ensembl_tx=ENST00000288602;identifier=BRAF;ensembl_gn=BRAF;ensembl_gene_id=ENSG00000157764;ensembl_tx=ENST00000288602;identifier=ENSG00000157764;ensembl_gn=BRAF;ensembl_gene_id=ENSG00000157764;ensembl_tx=ENST00000497784;identifier=BRAF;ensembl_gn=BRAF;ensembl_gene_id=ENSG00000157764;ensembl_tx=ENST00000497784;identifier=ENSG00000157764	0	.
chr7	140801401	140801570	ensembl_gn=BRAF;ensembl_gene_id=ENSG00000157764;ensembl_tx=ENST00000288602;identifier=BRAF;ensembl_gn=BRAF;ensembl_gene_id=ENSG00000157764;ensembl_tx=ENST00000288602;identifier=ENSG00000157764;ensembl_gn=BRAF;ensembl_gene_id=ENSG00000157764;ensembl_tx=ENST00000497784;identifier=BRAF;ensembl_gn=BRAF;ensembl_gene_id=ENSG00000157764;ensembl_tx=ENST00000497784;identifier=ENSG00000157764	0	.
chr7	140807949	140808072	ensembl_gn=BRAF;ensembl_gene_id=ENSG00000157764;ensembl_tx=ENST00000288602;identifier=BRAF;ensembl_gn=BRAF;ensembl_gene_id=ENSG00000157764;ensembl_tx=ENST00000288602;identifier=ENSG00000157764;ensembl_gn=BRAF;ensembl_gene_id=ENSG00000157764;ensembl_tx=ENST00000497784;identifier=BRAF;ensembl_gn=BRAF;ensembl_gene_id=ENSG00000157764;ensembl_tx=ENST00000497784;identifier=ENSG00000157764	0	.
chr7	140808216	140808336	ensembl_gn=BRAF;ensembl_gene_id=ENSG00000157764;ensembl_tx=ENST00000497784;identifier=BRAF;ensembl_gn=BRAF;ensembl_gene_id=ENSG00000157764;ensembl_tx=ENST00000497784;identifier=ENSG00000157764	0	.
chr7	140808881	140809005	ensembl_gn=BRAF;ensembl_gene_id=ENSG00000157764;ensembl_tx=ENST00000288602;identifier=BRAF;ensembl_gn=BRAF;ensembl_gene_id=ENSG00000157764;ensembl_tx=ENST00000288602;identifier=ENSG00000157764;ensembl_gn=BRAF;ensembl_gene_id=ENSG00000157764;ensembl_tx=ENST00000497784;identifier=BRAF;ensembl_gn=BRAF;ensembl_gene_id=ENSG00000157764;ensembl_tx=ENST00000497784;identifier=ENSG00000157764	0	.
chr7	140834050	140834882	ensembl_gn=BRAF;ensembl_gene_id=ENSG00000157764;ensembl_tx=ENST00000288602;identifier=BRAF;ensembl_gn=BRAF;ensembl_gene_id=ENSG00000157764;ensembl_tx=ENST00000288602;identifier=ENSG00000157764;ensembl_gn=BRAF;ensembl_gene_id=ENSG00000157764;ensembl_tx=ENST00000469930;identifier=BRAF;ensembl_gn=BRAF;ensembl_gene_id=ENSG00000157764;ensembl_tx=ENST00000469930;identifier=ENSG00000157764;ensembl_gn=BR…	0	.
chr7	140850100	140850222	ensembl_gn=BRAF;ensembl_gene_id=ENSG00000157764;ensembl_tx=ENST00000288602;identifier=BRAF;ensembl_gn=BRAF;ensembl_gene_id=ENSG00000157764;ensembl_tx=ENST00000288602;identifier=ENSG00000157764;ensembl_gn=BRAF;ensembl_gene_id=ENSG00000157764;ensembl_tx=ENST00000469930;identifier=BRAF;ensembl_gn=BRAF;ensembl_gene_id=ENSG00000157764;ensembl_tx=ENST00000469930;identifier=ENSG00000157764;ensembl_gn=BR…	0	.
chr7	140924555	140924774	ensembl_gn=BRAF;ensembl_gene_id=ENSG00000157764;ensembl_tx=ENST00000288602;identifier=BRAF;ensembl_gn=BRAF;ensembl_gene_id=ENSG00000157764;ensembl_tx=ENST00000288602;identifier=ENSG00000157764;ensembl_gn=BRAF;ensembl_gene_id=ENSG00000157764;ensembl_tx=ENST00000469930;identifier=BRAF;ensembl_gn=BRAF;ensembl_gene_id=ENSG00000157764;ensembl_tx=ENST00000469930;identifier=ENSG00000157764;ensembl_gn=BR…	0	.
chr7	151238753	151239756	ensembl_gn=SMARCD3;ensembl_gene_id=ENSG00000082014;ensembl_tx=ENST00000262188;identifier=ENSG00000082014;ensembl_gn=SMARCD3;ensembl_gene_id=ENSG00000082014;ensembl_tx=ENST00000262188;identifier=SMARCD3;ensembl_gn=SMARCD3;ensembl_gene_id=ENSG00000082014;ensembl_tx=ENST00000356800;identifier=ENSG00000082014;ensembl_gn=SMARCD3;ensembl_gene_id=ENSG00000082014;ensembl_tx=ENST00000356800;identifier=SMA…	0	.
chr7	151240101	151241988	ensembl_gn=SMARCD3;ensembl_gene_id=ENSG00000082014;ensembl_tx=ENST00000262188;identifier=ENSG00000082014;ensembl_gn=SMARCD3;ensembl_gene_id=ENSG00000082014;ensembl_tx=ENST00000262188;identifier=SMARCD3;ensembl_gn=SMARCD3;ensembl_gene_id=ENSG00000082014;ensembl_tx=ENST00000356800;identifier=ENSG00000082014;ensembl_gn=SMARCD3;ensembl_gene_id=ENSG00000082014;ensembl_tx=ENST00000356800;identifier=SMA…	0	.
chr7	151242126	151242613	ensembl_gn=SMARCD3;ensembl_gene_id=ENSG00000082014;ensembl_tx=ENST00000262188;identifier=ENSG00000082014;ensembl_gn=SMARCD3;ensembl_gene_id=ENSG00000082014;ensembl_tx=ENST00000262188;identifier=SMARCD3;ensembl_gn=SMARCD3;ensembl_gene_id=ENSG00000082014;ensembl_tx=ENST00000356800;identifier=ENSG00000082014;ensembl_gn=SMARCD3;ensembl_gene_id=ENSG00000082014;ensembl_tx=ENST00000356800;identifier=SMA…	0	.
chr7	151242694	151242853	ensembl_gn=SMARCD3;ensembl_gene_id=ENSG00000082014;ensembl_tx=ENST00000262188;identifier=ENSG00000082014;ensembl_gn=SMARCD3;ensembl_gene_id=ENSG00000082014;ensembl_tx=ENST00000262188;identifier=SMARCD3;ensembl_gn=SMARCD3;ensembl_gene_id=ENSG00000082014;ensembl_tx=ENST00000356800;identifier=ENSG00000082014;ensembl_gn=SMARCD3;ensembl_gene_id=ENSG00000082014;ensembl_tx=ENST00000356800;identifier=SMA…	0	.
chr7	151243620	151243740	ensembl_gn=SMARCD3;ensembl_gene_id=ENSG00000082014;ensembl_tx=ENST00000262188;identifier=ENSG00000082014;ensembl_gn=SMARCD3;ensembl_gene_id=ENSG00000082014;ensembl_tx=ENST00000262188;identifier=SMARCD3;ensembl_gn=SMARCD3;ensembl_gene_id=ENSG00000082014;ensembl_tx=ENST00000356800;identifier=ENSG00000082014;ensembl_gn=SMARCD3;ensembl_gene_id=ENSG00000082014;ensembl_tx=ENST00000356800;identifier=SMA…	0	.
chr7	151245449	151245681	ensembl_gn=SMARCD3;ensembl_gene_id=ENSG00000082014;ensembl_tx=ENST00000262188;identifier=ENSG00000082014;ensembl_gn=SMARCD3;ensembl_gene_id=ENSG00000082014;ensembl_tx=ENST00000262188;identifier=SMARCD3;ensembl_gn=SMARCD3;ensembl_gene_id=ENSG00000082014;ensembl_tx=ENST00000356800;identifier=ENSG00000082014;ensembl_gn=SMARCD3;ensembl_gene_id=ENSG00000082014;ensembl_tx=ENST00000356800;identifier=SMA…	0	.
chr7	151245967	151246159	ensembl_gn=SMARCD3;ensembl_gene_id=ENSG00000082014;ensembl_tx=ENST00000460431;identifier=ENSG00000082014;ensembl_gn=SMARCD3;ensembl_gene_id=ENSG00000082014;ensembl_tx=ENST00000460431;identifier=SMARCD3	0	.
chr7	151248474	151248983	ensembl_gn=SMARCD3;ensembl_gene_id=ENSG00000082014;ensembl_tx=ENST00000262188;identifier=ENSG00000082014;ensembl_gn=SMARCD3;ensembl_gene_id=ENSG00000082014;ensembl_tx=ENST00000262188;identifier=SMARCD3;ensembl_gn=SMARCD3;ensembl_gene_id=ENSG00000082014;ensembl_tx=ENST00000472988;identifier=ENSG00000082014;ensembl_gn=SMARCD3;ensembl_gene_id=ENSG00000082014;ensembl_tx=ENST00000472988;identifier=SMA…	0	.
chr7	151254284	151254488	ensembl_gn=SMARCD3;ensembl_gene_id=ENSG00000082014;ensembl_tx=ENST00000477169;identifier=ENSG00000082014;ensembl_gn=SMARCD3;ensembl_gene_id=ENSG00000082014;ensembl_tx=ENST00000477169;identifier=SMARCD3	0	.
chr7	151275103	151275262	ensembl_gn=SMARCD3;ensembl_gene_id=ENSG00000082014;ensembl_tx=ENST00000356800;identifier=ENSG00000082014;ensembl_gn=SMARCD3;ensembl_gene_id=ENSG00000082014;ensembl_tx=ENST00000356800;identifier=SMARCD3;ensembl_gn=SMARCD3;ensembl_gene_id=ENSG00000082014;ensembl_tx=ENST00000392811;identifier=ENSG00000082014;ensembl_gn=SMARCD3;ensembl_gene_id=ENSG00000082014;ensembl_tx=ENST00000392811;identifier=SMA…	0	.
chr7	151276659	151276779	ensembl_gn=SMARCD3;ensembl_gene_id=ENSG00000082014;ensembl_tx=ENST00000356800;identifier=ENSG00000082014;ensembl_gn=SMARCD3;ensembl_gene_id=ENSG00000082014;ensembl_tx=ENST00000356800;identifier=SMARCD3	0	.
chr7	151277066	151277462	ensembl_gn=SMARCD3;ensembl_gene_id=ENSG00000082014;ensembl_tx=ENST00000392811;identifier=ENSG00000082014;ensembl_gn=SMARCD3;ensembl_gene_id=ENSG00000082014;ensembl_tx=ENST00000392811;identifier=SMARCD3	0	.
chr7	151277788	151277908	ensembl_gn=SMARCD3;ensembl_gene_id=ENSG00000082014;ensembl_tx=ENST00000491651;identifier=ENSG00000082014;ensembl_gn=SMARCD3;ensembl_gene_id=ENSG00000082014;ensembl_tx=ENST00000491651;identifier=SMARCD3	0	.
chr7	55019010	55019375	ensembl_gn=EGFR;ensembl_gene_id=ENSG00000146648;ensembl_tx=ENST00000275493;identifier=EGFR;ensembl_gn=EGFR;ensembl_gene_id=ENSG00000146648;ensembl_tx=ENST00000275493;identifier=ENSG00000146648;ensembl_gn=EGFR;ensembl_gene_id=ENSG00000146648;ensembl_tx=ENST00000342916;identifier=EGFR;ensembl_gn=EGFR;ensembl_gene_id=ENSG00000146648;ensembl_tx=ENST00000342916;identifier=ENSG00000146648;ensembl_gn=EG…	0	.
chr7	55043822	55044059	ensembl_gn=EGFR;ensembl_gene_id=ENSG00000146648;ensembl_tx=ENST00000459688;identifier=EGFR;ensembl_gn=EGFR;ensembl_gene_id=ENSG00000146648;ensembl_tx=ENST00000459688;identifier=ENSG00000146648	0	.
chr7	55109712	55109968	ensembl_gn=EGFR;ensembl_gene_id=ENSG00000146648;ensembl_tx=ENST00000450046;identifier=EGFR;ensembl_gn=EGFR;ensembl_gene_id=ENSG00000146648;ensembl_tx=ENST00000450046;identifier=ENSG00000146648	0	.
chr7	55119045	55119411	ensembl_gn=EGFR;ensembl_gene_id=ENSG00000146648;ensembl_tx=ENST00000463948;identifier=EGFR;ensembl_gn=EGFR;ensembl_gene_id=ENSG00000146648;ensembl_tx=ENST00000463948;identifier=ENSG00000146648	0	.
chr7	55142275	55142447	ensembl_gn=EGFR;ensembl_gene_id=ENSG00000146648;ensembl_tx=ENST00000275493;identifier=EGFR;ensembl_gn=EGFR;ensembl_gene_id=ENSG00000146648;ensembl_tx=ENST00000275493;identifier=ENSG00000146648;ensembl_gn=EGFR;ensembl_gene_id=ENSG00000146648;ensembl_tx=ENST00000342916;identifier=EGFR;ensembl_gn=EGFR;ensembl_gene_id=ENSG00000146648;ensembl_tx=ENST00000342916;identifier=ENSG00000146648;ensembl_gn=EG…	0	.
chr7	55143294	55143498	ensembl_gn=EGFR;ensembl_gene_id=ENSG00000146648;ensembl_tx=ENST00000275493;identifier=EGFR;ensembl_gn=EGFR;ensembl_gene_id=ENSG00000146648;ensembl_tx=ENST00000275493;identifier=ENSG00000146648;ensembl_gn=EGFR;ensembl_gene_id=ENSG00000146648;ensembl_tx=ENST00000342916;identifier=EGFR;ensembl_gn=EGFR;ensembl_gene_id=ENSG00000146648;ensembl_tx=ENST00000342916;identifier=ENSG00000146648;ensembl_gn=EG…	0	.
chr7	55146595	55146750	ensembl_gn=EGFR;ensembl_gene_id=ENSG00000146648;ensembl_tx=ENST00000275493;identifier=EGFR;ensembl_gn=EGFR;ensembl_gene_id=ENSG00000146648;ensembl_tx=ENST00000275493;identifier=ENSG00000146648;ensembl_gn=EGFR;ensembl_gene_id=ENSG00000146648;ensembl_tx=ENST00000342916;identifier=EGFR;ensembl_gn=EGFR;ensembl_gene_id=ENSG00000146648;ensembl_tx=ENST00000342916;identifier=ENSG00000146648;ensembl_gn=EG…	0	.
chr7	55151268	55151388	ensembl_gn=EGFR;ensembl_gene_id=ENSG00000146648;ensembl_tx=ENST00000275493;identifier=EGFR;ensembl_gn=EGFR;ensembl_gene_id=ENSG00000146648;ensembl_tx=ENST00000275493;identifier=ENSG00000146648;ensembl_gn=EGFR;ensembl_gene_id=ENSG00000146648;ensembl_tx=ENST00000342916;identifier=EGFR;ensembl_gn=EGFR;ensembl_gene_id=ENSG00000146648;ensembl_tx=ENST00000342916;identifier=ENSG00000146648;ensembl_gn=EG…	0	.
chr7	55152535	55152674	ensembl_gn=EGFR;ensembl_gene_id=ENSG00000146648;ensembl_tx=ENST00000275493;identifier=EGFR;ensembl_gn=EGFR;ensembl_gene_id=ENSG00000146648;ensembl_tx=ENST00000275493;identifier=ENSG00000146648;ensembl_gn=EGFR;ensembl_gene_id=ENSG00000146648;ensembl_tx=ENST00000342916;identifier=EGFR;ensembl_gn=EGFR;ensembl_gene_id=ENSG00000146648;ensembl_tx=ENST00000342916;identifier=ENSG00000146648;ensembl_gn=EG…	0	.
chr7	55154000	55154162	ensembl_gn=EGFR;ensembl_gene_id=ENSG00000146648;ensembl_tx=ENST00000275493;identifier=EGFR;ensembl_gn=EGFR;ensembl_gene_id=ENSG00000146648;ensembl_tx=ENST00000275493;identifier=ENSG00000146648;ensembl_gn=EGFR;ensembl_gene_id=ENSG00000146648;ensembl_tx=ENST00000342916;identifier=EGFR;ensembl_gn=EGFR;ensembl_gene_id=ENSG00000146648;ensembl_tx=ENST00000342916;identifier=ENSG00000146648;ensembl_gn=EG…	0	.
chr7	55155819	55155956	ensembl_gn=EGFR;ensembl_gene_id=ENSG00000146648;ensembl_tx=ENST00000275493;identifier=EGFR;ensembl_gn=EGFR;ensembl_gene_id=ENSG00000146648;ensembl_tx=ENST00000275493;identifier=ENSG00000146648;ensembl_gn=EGFR;ensembl_gene_id=ENSG00000146648;ensembl_tx=ENST00000342916;identifier=EGFR;ensembl_gn=EGFR;ensembl_gene_id=ENSG00000146648;ensembl_tx=ENST00000342916;identifier=ENSG00000146648;ensembl_gn=EG…	0	.
chr7	55156522	55156669	ensembl_gn=EGFR;ensembl_gene_id=ENSG00000146648;ensembl_tx=ENST00000275493;identifier=EGFR;ensembl_gn=EGFR;ensembl_gene_id=ENSG00000146648;ensembl_tx=ENST00000275493;identifier=ENSG00000146648;ensembl_gn=EGFR;ensembl_gene_id=ENSG00000146648;ensembl_tx=ENST00000342916;identifier=EGFR;ensembl_gn=EGFR;ensembl_gene_id=ENSG00000146648;ensembl_tx=ENST00000342916;identifier=ENSG00000146648;ensembl_gn=EG…	0	.
chr7	55156748	55156961	ensembl_gn=EGFR;ensembl_gene_id=ENSG00000146648;ensembl_tx=ENST00000275493;identifier=EGFR;ensembl_gn=EGFR;ensembl_gene_id=ENSG00000146648;ensembl_tx=ENST00000275493;identifier=ENSG00000146648;ensembl_gn=EGFR;ensembl_gene_id=ENSG00000146648;ensembl_tx=ENST00000342916;identifier=EGFR;ensembl_gn=EGFR;ensembl_gene_id=ENSG00000146648;ensembl_tx=ENST00000342916;identifier=ENSG00000146648;ensembl_gn=EG…	0	.
chr7	55157648	55157768	ensembl_gn=EGFR;ensembl_gene_id=ENSG00000146648;ensembl_tx=ENST00000275493;identifier=EGFR;ensembl_gn=EGFR;ensembl_gene_id=ENSG00000146648;ensembl_tx=ENST00000275493;identifier=ENSG00000146648;ensembl_gn=EGFR;ensembl_gene_id=ENSG00000146648;ensembl_tx=ENST00000342916;identifier=EGFR;ensembl_gn=EGFR;ensembl_gene_id=ENSG00000146648;ensembl_tx=ENST00000342916;identifier=ENSG00000146648;ensembl_gn=EG…	0	.
chr7	55160128	55160348	ensembl_gn=EGFR;ensembl_gene_id=ENSG00000146648;ensembl_tx=ENST00000275493;identifier=EGFR;ensembl_gn=EGFR;ensembl_gene_id=ENSG00000146648;ensembl_tx=ENST00000275493;identifier=ENSG00000146648;ensembl_gn=EGFR;ensembl_gene_id=ENSG00000146648;ensembl_tx=ENST00000342916;identifier=EGFR;ensembl_gn=EGFR;ensembl_gene_id=ENSG00000146648;ensembl_tx=ENST00000342916;identifier=ENSG00000146648;ensembl_gn=EG…	0	.
chr7	55161488	55161641	ensembl_gn=EGFR;ensembl_gene_id=ENSG00000146648;ensembl_tx=ENST00000275493;identifier=EGFR;ensembl_gn=EGFR;ensembl_gene_id=ENSG00000146648;ensembl_tx=ENST00000275493;identifier=ENSG00000146648;ensembl_gn=EGFR;ensembl_gene_id=ENSG00000146648;ensembl_tx=ENST00000342916;identifier=EGFR;ensembl_gn=EGFR;ensembl_gene_id=ENSG00000146648;ensembl_tx=ENST00000342916;identifier=ENSG00000146648;ensembl_gn=EG…	0	.
chr7	55163718	55163838	ensembl_gn=EGFR;ensembl_gene_id=ENSG00000146648;ensembl_tx=ENST00000275493;identifier=EGFR;ensembl_gn=EGFR;ensembl_gene_id=ENSG00000146648;ensembl_tx=ENST00000275493;identifier=ENSG00000146648;ensembl_gn=EGFR;ensembl_gene_id=ENSG00000146648;ensembl_tx=ENST00000342916;identifier=EGFR;ensembl_gn=EGFR;ensembl_gene_id=ENSG00000146648;ensembl_tx=ENST00000342916;identifier=ENSG00000146648;ensembl_gn=EG…	0	.
chr7	55165269	55165447	ensembl_gn=EGFR;ensembl_gene_id=ENSG00000146648;ensembl_tx=ENST00000275493;identifier=EGFR;ensembl_gn=EGFR;ensembl_gene_id=ENSG00000146648;ensembl_tx=ENST00000275493;identifier=ENSG00000146648;ensembl_gn=EGFR;ensembl_gene_id=ENSG00000146648;ensembl_tx=ENST00000342916;identifier=EGFR;ensembl_gn=EGFR;ensembl_gene_id=ENSG00000146648;ensembl_tx=ENST00000342916;identifier=ENSG00000146648;ensembl_gn=EG…	0	.
chr7	55168512	55168645	ensembl_gn=EGFR;ensembl_gene_id=ENSG00000146648;ensembl_tx=ENST00000342916;identifier=EGFR;ensembl_gn=EGFR;ensembl_gene_id=ENSG00000146648;ensembl_tx=ENST00000342916;identifier=ENSG00000146648	0	.
chr7	55170296	55171055	ensembl_gn=EGFR;ensembl_gene_id=ENSG00000146648;ensembl_tx=ENST00000344576;identifier=EGFR;ensembl_gn=EGFR;ensembl_gene_id=ENSG00000146648;ensembl_tx=ENST00000344576;identifier=ENSG00000146648	0	.
chr7	55171134	55171254	ensembl_gn=EGFR;ensembl_gene_id=ENSG00000146648;ensembl_tx=ENST00000275493;identifier=EGFR;ensembl_gn=EGFR;ensembl_gene_id=ENSG00000146648;ensembl_tx=ENST00000275493;identifier=ENSG00000146648;ensembl_gn=EGFR;ensembl_gene_id=ENSG00000146648;ensembl_tx=ENST00000442591;identifier=EGFR;ensembl_gn=EGFR;ensembl_gene_id=ENSG00000146648;ensembl_tx=ENST00000442591;identifier=ENSG00000146648;ensembl_gn=EG…	0	.
chr7	55172827	55172947	ensembl_gn=EGFR;ensembl_gene_id=ENSG00000146648;ensembl_tx=ENST00000442591;identifier=EGFR;ensembl_gn=EGFR;ensembl_gene_id=ENSG00000146648;ensembl_tx=ENST00000442591;identifier=ENSG00000146648	0	.
chr7	55172972	55173134	ensembl_gn=EGFR;ensembl_gene_id=ENSG00000146648;ensembl_tx=ENST00000275493;identifier=EGFR;ensembl_gn=EGFR;ensembl_gene_id=ENSG00000146648;ensembl_tx=ENST00000275493;identifier=ENSG00000146648;ensembl_gn=EGFR;ensembl_gene_id=ENSG00000146648;ensembl_tx=ENST00000454757;identifier=EGFR;ensembl_gn=EGFR;ensembl_gene_id=ENSG00000146648;ensembl_tx=ENST00000454757;identifier=ENSG00000146648;ensembl_gn=EG…	0	.
chr7	55173910	55174053	ensembl_gn=EGFR;ensembl_gene_id=ENSG00000146648;ensembl_tx=ENST00000275493;identifier=EGFR;ensembl_gn=EGFR;ensembl_gene_id=ENSG00000146648;ensembl_tx=ENST00000275493;identifier=ENSG00000146648;ensembl_gn=EGFR;ensembl_gene_id=ENSG00000146648;ensembl_tx=ENST00000454757;identifier=EGFR;ensembl_gn=EGFR;ensembl_gene_id=ENSG00000146648;ensembl_tx=ENST00000454757;identifier=ENSG00000146648;ensembl_gn=EG…	0	.
chr7	55174711	55174831	ensembl_gn=EGFR;ensembl_gene_id=ENSG00000146648;ensembl_tx=ENST00000275493;identifier=EGFR;ensembl_gn=EGFR;ensembl_gene_id=ENSG00000146648;ensembl_tx=ENST00000275493;identifier=ENSG00000146648;ensembl_gn=EGFR;ensembl_gene_id=ENSG00000146648;ensembl_tx=ENST00000454757;identifier=EGFR;ensembl_gn=EGFR;ensembl_gene_id=ENSG00000146648;ensembl_tx=ENST00000454757;identifier=ENSG00000146648;ensembl_gn=EG…	0	.
chr7	55179739	55182487	ensembl_gn=EGFR-AS1;ensembl_gene_id=ENSG00000224057;ensembl_tx=ENST00000442411;identifier=ENSG00000224057;ensembl_gn=EGFR;ensembl_gene_id=ENSG00000146648;ensembl_tx=ENST00000275493;identifier=EGFR;ensembl_gn=EGFR;ensembl_gene_id=ENSG00000146648;ensembl_tx=ENST00000275493;identifier=ENSG00000146648;ensembl_gn=EGFR;ensembl_gene_id=ENSG00000146648;ensembl_tx=ENST00000454757;identifier=EGFR;ensembl_g…	0	.
chr7	55191708	55191884	ensembl_gn=EGFR;ensembl_gene_id=ENSG00000146648;ensembl_tx=ENST00000275493;identifier=EGFR;ensembl_gn=EGFR;ensembl_gene_id=ENSG00000146648;ensembl_tx=ENST00000275493;identifier=ENSG00000146648;ensembl_gn=EGFR;ensembl_gene_id=ENSG00000146648;ensembl_tx=ENST00000454757;identifier=EGFR;ensembl_gn=EGFR;ensembl_gene_id=ENSG00000146648;ensembl_tx=ENST00000454757;identifier=ENSG00000146648;ensembl_gn=EG…	0	.
chr7	55192743	55192863	ensembl_gn=EGFR;ensembl_gene_id=ENSG00000146648;ensembl_tx=ENST00000275493;identifier=EGFR;ensembl_gn=EGFR;ensembl_gene_id=ENSG00000146648;ensembl_tx=ENST00000275493;identifier=ENSG00000146648;ensembl_gn=EGFR;ensembl_gene_id=ENSG00000146648;ensembl_tx=ENST00000454757;identifier=EGFR;ensembl_gn=EGFR;ensembl_gene_id=ENSG00000146648;ensembl_tx=ENST00000454757;identifier=ENSG00000146648;ensembl_gn=EG…	0	.
chr7	55198706	55198873	ensembl_gn=EGFR;ensembl_gene_id=ENSG00000146648;ensembl_tx=ENST00000275493;identifier=EGFR;ensembl_gn=EGFR;ensembl_gene_id=ENSG00000146648;ensembl_tx=ENST00000275493;identifier=ENSG00000146648;ensembl_gn=EGFR;ensembl_gene_id=ENSG00000146648;ensembl_tx=ENST00000454757;identifier=EGFR;ensembl_gn=EGFR;ensembl_gene_id=ENSG00000146648;ensembl_tx=ENST00000454757;identifier=ENSG00000146648;ensembl_gn=EG…	0	.
chr7	55200305	55200812	ensembl_gn=EGFR;ensembl_gene_id=ENSG00000146648;ensembl_tx=ENST00000275493;identifier=EGFR;ensembl_gn=EGFR;ensembl_gene_id=ENSG00000146648;ensembl_tx=ENST00000275493;identifier=ENSG00000146648;ensembl_gn=EGFR;ensembl_gene_id=ENSG00000146648;ensembl_tx=ENST00000454757;identifier=EGFR;ensembl_gn=EGFR;ensembl_gene_id=ENSG00000146648;ensembl_tx=ENST00000454757;identifier=ENSG00000146648;ensembl_gn=EG…	0	.
chr7	55201177	55201365	ensembl_gn=EGFR;ensembl_gene_id=ENSG00000146648;ensembl_tx=ENST00000275493;identifier=EGFR;ensembl_gn=EGFR;ensembl_gene_id=ENSG00000146648;ensembl_tx=ENST00000275493;identifier=ENSG00000146648;ensembl_gn=EGFR;ensembl_gene_id=ENSG00000146648;ensembl_tx=ENST00000454757;identifier=EGFR;ensembl_gn=EGFR;ensembl_gene_id=ENSG00000146648;ensembl_tx=ENST00000454757;identifier=ENSG00000146648;ensembl_gn=EG…	0	.
chr7	55201698	55201818	ensembl_gn=EGFR;ensembl_gene_id=ENSG00000146648;ensembl_tx=ENST00000275493;identifier=EGFR;ensembl_gn=EGFR;ensembl_gene_id=ENSG00000146648;ensembl_tx=ENST00000275493;identifier=ENSG00000146648;ensembl_gn=EGFR;ensembl_gene_id=ENSG00000146648;ensembl_tx=ENST00000454757;identifier=EGFR;ensembl_gn=EGFR;ensembl_gene_id=ENSG00000146648;ensembl_tx=ENST00000454757;identifier=ENSG00000146648;ensembl_gn=EG…	0	.
chr7	55202506	55203086	ensembl_gn=EGFR;ensembl_gene_id=ENSG00000146648;ensembl_tx=ENST00000275493;identifier=EGFR;ensembl_gn=EGFR;ensembl_gene_id=ENSG00000146648;ensembl_tx=ENST00000275493;identifier=ENSG00000146648;ensembl_gn=EGFR;ensembl_gene_id=ENSG00000146648;ensembl_tx=ENST00000454757;identifier=EGFR;ensembl_gn=EGFR;ensembl_gene_id=ENSG00000146648;ensembl_tx=ENST00000454757;identifier=ENSG00000146648;ensembl_gn=EG…	0	.
chr7	55205245	55211638	ensembl_gn=EGFR;ensembl_gene_id=ENSG00000146648;ensembl_tx=ENST00000275493;identifier=EGFR;ensembl_gn=EGFR;ensembl_gene_id=ENSG00000146648;ensembl_tx=ENST00000275493;identifier=ENSG00000146648;ensembl_gn=EGFR;ensembl_gene_id=ENSG00000146648;ensembl_tx=ENST00000454757;identifier=EGFR;ensembl_gn=EGFR;ensembl_gene_id=ENSG00000146648;ensembl_tx=ENST00000454757;identifier=ENSG00000146648	0	.
chr7	55256243	55256630	ensembl_gn=EGFR;ensembl_gene_id=ENSG00000146648;ensembl_tx=ENST00000442591;identifier=EGFR;ensembl_gn=EGFR;ensembl_gene_id=ENSG00000146648;ensembl_tx=ENST00000442591;identifier=ENSG00000146648	0	.
chr7	73536345	73537400	ensembl_gn=BCL7B;ensembl_gene_id=ENSG00000106635;ensembl_tx=ENST00000223368;identifier=BCL7B;ensembl_gn=BCL7B;ensembl_gene_id=ENSG00000106635;ensembl_tx=ENST00000223368;identifier=ENSG00000106635;ensembl_gn=BCL7B;ensembl_gene_id=ENSG00000106635;ensembl_tx=ENST00000411832;identifier=BCL7B;ensembl_gn=BCL7B;ensembl_gene_id=ENSG00000106635;ensembl_tx=ENST00000411832;identifier=ENSG00000106635;ensembl…	0	.
chr7	73537923	73538248	ensembl_gn=BCL7B;ensembl_gene_id=ENSG00000106635;ensembl_tx=ENST00000223368;identifier=BCL7B;ensembl_gn=BCL7B;ensembl_gene_id=ENSG00000106635;ensembl_tx=ENST00000223368;identifier=ENSG00000106635;ensembl_gn=BCL7B;ensembl_gene_id=ENSG00000106635;ensembl_tx=ENST00000411832;identifier=BCL7B;ensembl_gn=BCL7B;ensembl_gene_id=ENSG00000106635;ensembl_tx=ENST00000411832;identifier=ENSG00000106635;ensembl…	0	.
chr7	73539705	73540578	ensembl_gn=BCL7B;ensembl_gene_id=ENSG00000106635;ensembl_tx=ENST00000223368;identifier=BCL7B;ensembl_gn=BCL7B;ensembl_gene_id=ENSG00000106635;ensembl_tx=ENST00000223368;identifier=ENSG00000106635;ensembl_gn=BCL7B;ensembl_gene_id=ENSG00000106635;ensembl_tx=ENST00000416906;identifier=BCL7B;ensembl_gn=BCL7B;ensembl_gene_id=ENSG00000106635;ensembl_tx=ENST00000416906;identifier=ENSG00000106635;ensembl…	0	.
chr7	73543537	73543903	ensembl_gn=BCL7B;ensembl_gene_id=ENSG00000106635;ensembl_tx=ENST00000223368;identifier=BCL7B;ensembl_gn=BCL7B;ensembl_gene_id=ENSG00000106635;ensembl_tx=ENST00000223368;identifier=ENSG00000106635;ensembl_gn=BCL7B;ensembl_gene_id=ENSG00000106635;ensembl_tx=ENST00000411832;identifier=BCL7B;ensembl_gn=BCL7B;ensembl_gene_id=ENSG00000106635;ensembl_tx=ENST00000411832;identifier=ENSG00000106635;ensembl…	0	.
chr7	73552144	73552264	ensembl_gn=BCL7B;ensembl_gene_id=ENSG00000106635;ensembl_tx=ENST00000223368;identifier=BCL7B;ensembl_gn=BCL7B;ensembl_gene_id=ENSG00000106635;ensembl_tx=ENST00000223368;identifier=ENSG00000106635;ensembl_gn=BCL7B;ensembl_gene_id=ENSG00000106635;ensembl_tx=ENST00000411832;identifier=BCL7B;ensembl_gn=BCL7B;ensembl_gene_id=ENSG00000106635;ensembl_tx=ENST00000411832;identifier=ENSG00000106635;ensembl…	0	.
chr7	73557030	73557261	ensembl_gn=BCL7B;ensembl_gene_id=ENSG00000106635;ensembl_tx=ENST00000463858;identifier=BCL7B;ensembl_gn=BCL7B;ensembl_gene_id=ENSG00000106635;ensembl_tx=ENST00000463858;identifier=ENSG00000106635;ensembl_gn=BCL7B;ensembl_gene_id=ENSG00000106635;ensembl_tx=ENST00000464288;identifier=BCL7B;ensembl_gn=BCL7B;ensembl_gene_id=ENSG00000106635;ensembl_tx=ENST00000464288;identifier=ENSG00000106635;ensembl…	0	.
chr7	73557476	73558012	ensembl_gn=BCL7B;ensembl_gene_id=ENSG00000106635;ensembl_tx=ENST00000223368;identifier=BCL7B;ensembl_gn=BCL7B;ensembl_gene_id=ENSG00000106635;ensembl_tx=ENST00000223368;identifier=ENSG00000106635;ensembl_gn=BCL7B;ensembl_gene_id=ENSG00000106635;ensembl_tx=ENST00000411832;identifier=BCL7B;ensembl_gn=BCL7B;ensembl_gene_id=ENSG00000106635;ensembl_tx=ENST00000411832;identifier=ENSG00000106635;ensembl…	0	.
chr9	2015208	2015414	ensembl_gn=SMARCA2;ensembl_gene_id=ENSG00000080503;ensembl_tx=ENST00000349721;identifier=ENSG00000080503;ensembl_gn=SMARCA2;ensembl_gene_id=ENSG00000080503;ensembl_tx=ENST00000349721;identifier=SMARCA2;ensembl_gn=SMARCA2;ensembl_gene_id=ENSG00000080503;ensembl_tx=ENST00000357248;identifier=ENSG00000080503;ensembl_gn=SMARCA2;ensembl_gene_id=ENSG00000080503;ensembl_tx=ENST00000357248;identifier=SMA…	0	.
chr9	2017076	2017217	ensembl_gn=SMARCA2;ensembl_gene_id=ENSG00000080503;ensembl_tx=ENST00000457226;identifier=ENSG00000080503;ensembl_gn=SMARCA2;ensembl_gene_id=ENSG00000080503;ensembl_tx=ENST00000457226;identifier=SMARCA2	0	.
chr9	2017410	2017530	ensembl_gn=SMARCA2;ensembl_gene_id=ENSG00000080503;ensembl_tx=ENST00000439732;identifier=ENSG00000080503;ensembl_gn=SMARCA2;ensembl_gene_id=ENSG00000080503;ensembl_tx=ENST00000439732;identifier=SMARCA2	0	.
chr9	2021934	2022127	ensembl_gn=SMARCA2;ensembl_gene_id=ENSG00000080503;ensembl_tx=ENST00000382203;identifier=ENSG00000080503;ensembl_gn=SMARCA2;ensembl_gene_id=ENSG00000080503;ensembl_tx=ENST00000382203;identifier=SMARCA2	0	.
chr9	2028976	2029257	ensembl_gn=SMARCA2;ensembl_gene_id=ENSG00000080503;ensembl_tx=ENST00000349721;identifier=ENSG00000080503;ensembl_gn=SMARCA2;ensembl_gene_id=ENSG00000080503;ensembl_tx=ENST00000349721;identifier=SMARCA2;ensembl_gn=SMARCA2;ensembl_gene_id=ENSG00000080503;ensembl_tx=ENST00000357248;identifier=ENSG00000080503;ensembl_gn=SMARCA2;ensembl_gene_id=ENSG00000080503;ensembl_tx=ENST00000357248;identifier=SMA…	0	.
chr9	2032528	2032652	ensembl_gn=SMARCA2;ensembl_gene_id=ENSG00000080503;ensembl_tx=ENST00000491574;identifier=ENSG00000080503;ensembl_gn=SMARCA2;ensembl_gene_id=ENSG00000080503;ensembl_tx=ENST00000491574;identifier=SMARCA2	0	.
chr9	2032941	2033091	ensembl_gn=SMARCA2;ensembl_gene_id=ENSG00000080503;ensembl_tx=ENST00000349721;identifier=ENSG00000080503;ensembl_gn=SMARCA2;ensembl_gene_id=ENSG00000080503;ensembl_tx=ENST00000349721;identifier=SMARCA2;ensembl_gn=SMARCA2;ensembl_gene_id=ENSG00000080503;ensembl_tx=ENST00000357248;identifier=ENSG00000080503;ensembl_gn=SMARCA2;ensembl_gene_id=ENSG00000080503;ensembl_tx=ENST00000357248;identifier=SMA…	0	.
chr9	2039455	2039910	ensembl_gn=SMARCA2;ensembl_gene_id=ENSG00000080503;ensembl_tx=ENST00000349721;identifier=ENSG00000080503;ensembl_gn=SMARCA2;ensembl_gene_id=ENSG00000080503;ensembl_tx=ENST00000349721;identifier=SMARCA2;ensembl_gn=SMARCA2;ensembl_gene_id=ENSG00000080503;ensembl_tx=ENST00000357248;identifier=ENSG00000080503;ensembl_gn=SMARCA2;ensembl_gene_id=ENSG00000080503;ensembl_tx=ENST00000357248;identifier=SMA…	0	.
chr9	2047218	2047494	ensembl_gn=SMARCA2;ensembl_gene_id=ENSG00000080503;ensembl_tx=ENST00000349721;identifier=ENSG00000080503;ensembl_gn=SMARCA2;ensembl_gene_id=ENSG00000080503;ensembl_tx=ENST00000349721;identifier=SMARCA2;ensembl_gn=SMARCA2;ensembl_gene_id=ENSG00000080503;ensembl_tx=ENST00000357248;identifier=ENSG00000080503;ensembl_gn=SMARCA2;ensembl_gene_id=ENSG00000080503;ensembl_tx=ENST00000357248;identifier=SMA…	0	.
chr9	2054586	2054733	ensembl_gn=SMARCA2;ensembl_gene_id=ENSG00000080503;ensembl_tx=ENST00000349721;identifier=ENSG00000080503;ensembl_gn=SMARCA2;ensembl_gene_id=ENSG00000080503;ensembl_tx=ENST00000349721;identifier=SMARCA2;ensembl_gn=SMARCA2;ensembl_gene_id=ENSG00000080503;ensembl_tx=ENST00000357248;identifier=ENSG00000080503;ensembl_gn=SMARCA2;ensembl_gene_id=ENSG00000080503;ensembl_tx=ENST00000357248;identifier=SMA…	0	.
chr9	2056661	2056855	ensembl_gn=SMARCA2;ensembl_gene_id=ENSG00000080503;ensembl_tx=ENST00000349721;identifier=ENSG00000080503;ensembl_gn=SMARCA2;ensembl_gene_id=ENSG00000080503;ensembl_tx=ENST00000349721;identifier=SMARCA2;ensembl_gn=SMARCA2;ensembl_gene_id=ENSG00000080503;ensembl_tx=ENST00000357248;identifier=ENSG00000080503;ensembl_gn=SMARCA2;ensembl_gene_id=ENSG00000080503;ensembl_tx=ENST00000357248;identifier=SMA…	0	.
chr9	2058280	2058474	ensembl_gn=SMARCA2;ensembl_gene_id=ENSG00000080503;ensembl_tx=ENST00000349721;identifier=ENSG00000080503;ensembl_gn=SMARCA2;ensembl_gene_id=ENSG00000080503;ensembl_tx=ENST00000349721;identifier=SMARCA2;ensembl_gn=SMARCA2;ensembl_gene_id=ENSG00000080503;ensembl_tx=ENST00000357248;identifier=ENSG00000080503;ensembl_gn=SMARCA2;ensembl_gene_id=ENSG00000080503;ensembl_tx=ENST00000357248;identifier=SMA…	0	.
chr9	2060805	2060996	ensembl_gn=SMARCA2;ensembl_gene_id=ENSG00000080503;ensembl_tx=ENST00000349721;identifier=ENSG00000080503;ensembl_gn=SMARCA2;ensembl_gene_id=ENSG00000080503;ensembl_tx=ENST00000349721;identifier=SMARCA2;ensembl_gn=SMARCA2;ensembl_gene_id=ENSG00000080503;ensembl_tx=ENST00000357248;identifier=ENSG00000080503;ensembl_gn=SMARCA2;ensembl_gene_id=ENSG00000080503;ensembl_tx=ENST00000357248;identifier=SMA…	0	.
chr9	2070384	2070504	ensembl_gn=SMARCA2;ensembl_gene_id=ENSG00000080503;ensembl_tx=ENST00000349721;identifier=ENSG00000080503;ensembl_gn=SMARCA2;ensembl_gene_id=ENSG00000080503;ensembl_tx=ENST00000349721;identifier=SMARCA2;ensembl_gn=SMARCA2;ensembl_gene_id=ENSG00000080503;ensembl_tx=ENST00000357248;identifier=ENSG00000080503;ensembl_gn=SMARCA2;ensembl_gene_id=ENSG00000080503;ensembl_tx=ENST00000357248;identifier=SMA…	0	.
chr9	2073201	2073352	ensembl_gn=SMARCA2;ensembl_gene_id=ENSG00000080503;ensembl_tx=ENST00000349721;identifier=ENSG00000080503;ensembl_gn=SMARCA2;ensembl_gene_id=ENSG00000080503;ensembl_tx=ENST00000349721;identifier=SMARCA2;ensembl_gn=SMARCA2;ensembl_gene_id=ENSG00000080503;ensembl_tx=ENST00000357248;identifier=ENSG00000080503;ensembl_gn=SMARCA2;ensembl_gene_id=ENSG00000080503;ensembl_tx=ENST00000357248;identifier=SMA…	0	.
chr9	2073534	2073654	ensembl_gn=SMARCA2;ensembl_gene_id=ENSG00000080503;ensembl_tx=ENST00000349721;identifier=ENSG00000080503;ensembl_gn=SMARCA2;ensembl_gene_id=ENSG00000080503;ensembl_tx=ENST00000349721;identifier=SMARCA2;ensembl_gn=SMARCA2;ensembl_gene_id=ENSG00000080503;ensembl_tx=ENST00000357248;identifier=ENSG00000080503;ensembl_gn=SMARCA2;ensembl_gene_id=ENSG00000080503;ensembl_tx=ENST00000357248;identifier=SMA…	0	.
chr9	2076218	2076339	ensembl_gn=SMARCA2;ensembl_gene_id=ENSG00000080503;ensembl_tx=ENST00000349721;identifier=ENSG00000080503;ensembl_gn=SMARCA2;ensembl_gene_id=ENSG00000080503;ensembl_tx=ENST00000349721;identifier=SMARCA2;ensembl_gn=SMARCA2;ensembl_gene_id=ENSG00000080503;ensembl_tx=ENST00000357248;identifier=ENSG00000080503;ensembl_gn=SMARCA2;ensembl_gene_id=ENSG00000080503;ensembl_tx=ENST00000357248;identifier=SMA…	0	.
chr9	2077618	2077786	ensembl_gn=SMARCA2;ensembl_gene_id=ENSG00000080503;ensembl_tx=ENST00000349721;identifier=ENSG00000080503;ensembl_gn=SMARCA2;ensembl_gene_id=ENSG00000080503;ensembl_tx=ENST00000349721;identifier=SMARCA2;ensembl_gn=SMARCA2;ensembl_gene_id=ENSG00000080503;ensembl_tx=ENST00000357248;identifier=ENSG00000080503;ensembl_gn=SMARCA2;ensembl_gene_id=ENSG00000080503;ensembl_tx=ENST00000357248;identifier=SMA…	0	.
chr9	2081821	2082005	ensembl_gn=SMARCA2;ensembl_gene_id=ENSG00000080503;ensembl_tx=ENST00000349721;identifier=ENSG00000080503;ensembl_gn=SMARCA2;ensembl_gene_id=ENSG00000080503;ensembl_tx=ENST00000349721;identifier=SMARCA2;ensembl_gn=SMARCA2;ensembl_gene_id=ENSG00000080503;ensembl_tx=ENST00000357248;identifier=ENSG00000080503;ensembl_gn=SMARCA2;ensembl_gene_id=ENSG00000080503;ensembl_tx=ENST00000357248;identifier=SMA…	0	.
chr9	2083320	2083440	ensembl_gn=SMARCA2;ensembl_gene_id=ENSG00000080503;ensembl_tx=ENST00000349721;identifier=ENSG00000080503;ensembl_gn=SMARCA2;ensembl_gene_id=ENSG00000080503;ensembl_tx=ENST00000349721;identifier=SMARCA2;ensembl_gn=SMARCA2;ensembl_gene_id=ENSG00000080503;ensembl_tx=ENST00000357248;identifier=ENSG00000080503;ensembl_gn=SMARCA2;ensembl_gene_id=ENSG00000080503;ensembl_tx=ENST00000357248;identifier=SMA…	0	.
chr9	2084075	2084206	ensembl_gn=SMARCA2;ensembl_gene_id=ENSG00000080503;ensembl_tx=ENST00000349721;identifier=ENSG00000080503;ensembl_gn=SMARCA2;ensembl_gene_id=ENSG00000080503;ensembl_tx=ENST00000349721;identifier=SMARCA2;ensembl_gn=SMARCA2;ensembl_gene_id=ENSG00000080503;ensembl_tx=ENST00000357248;identifier=ENSG00000080503;ensembl_gn=SMARCA2;ensembl_gene_id=ENSG00000080503;ensembl_tx=ENST00000357248;identifier=SMA…	0	.
chr9	2086818	2087081	ensembl_gn=SMARCA2;ensembl_gene_id=ENSG00000080503;ensembl_tx=ENST00000349721;identifier=ENSG00000080503;ensembl_gn=SMARCA2;ensembl_gene_id=ENSG00000080503;ensembl_tx=ENST00000349721;identifier=SMARCA2;ensembl_gn=SMARCA2;ensembl_gene_id=ENSG00000080503;ensembl_tx=ENST00000357248;identifier=ENSG00000080503;ensembl_gn=SMARCA2;ensembl_gene_id=ENSG00000080503;ensembl_tx=ENST00000357248;identifier=SMA…	0	.
chr9	2088489	2088623	ensembl_gn=SMARCA2;ensembl_gene_id=ENSG00000080503;ensembl_tx=ENST00000349721;identifier=ENSG00000080503;ensembl_gn=SMARCA2;ensembl_gene_id=ENSG00000080503;ensembl_tx=ENST00000349721;identifier=SMARCA2;ensembl_gn=SMARCA2;ensembl_gene_id=ENSG00000080503;ensembl_tx=ENST00000357248;identifier=ENSG00000080503;ensembl_gn=SMARCA2;ensembl_gene_id=ENSG00000080503;ensembl_tx=ENST00000357248;identifier=SMA…	0	.
chr9	2096646	2096774	ensembl_gn=SMARCA2;ensembl_gene_id=ENSG00000080503;ensembl_tx=ENST00000349721;identifier=ENSG00000080503;ensembl_gn=SMARCA2;ensembl_gene_id=ENSG00000080503;ensembl_tx=ENST00000349721;identifier=SMARCA2;ensembl_gn=SMARCA2;ensembl_gene_id=ENSG00000080503;ensembl_tx=ENST00000357248;identifier=ENSG00000080503;ensembl_gn=SMARCA2;ensembl_gene_id=ENSG00000080503;ensembl_tx=ENST00000357248;identifier=SMA…	0	.
chr9	2097368	2097488	ensembl_gn=SMARCA2;ensembl_gene_id=ENSG00000080503;ensembl_tx=ENST00000349721;identifier=ENSG00000080503;ensembl_gn=SMARCA2;ensembl_gene_id=ENSG00000080503;ensembl_tx=ENST00000349721;identifier=SMARCA2;ensembl_gn=SMARCA2;ensembl_gene_id=ENSG00000080503;ensembl_tx=ENST00000357248;identifier=ENSG00000080503;ensembl_gn=SMARCA2;ensembl_gene_id=ENSG00000080503;ensembl_tx=ENST00000357248;identifier=SMA…	0	.
chr9	2101533	2101653	ensembl_gn=SMARCA2;ensembl_gene_id=ENSG00000080503;ensembl_tx=ENST00000349721;identifier=ENSG00000080503;ensembl_gn=SMARCA2;ensembl_gene_id=ENSG00000080503;ensembl_tx=ENST00000349721;identifier=SMARCA2;ensembl_gn=SMARCA2;ensembl_gene_id=ENSG00000080503;ensembl_tx=ENST00000357248;identifier=ENSG00000080503;ensembl_gn=SMARCA2;ensembl_gene_id=ENSG00000080503;ensembl_tx=ENST00000357248;identifier=SMA…	0	.
chr9	2103992	2104179	ensembl_gn=SMARCA2;ensembl_gene_id=ENSG00000080503;ensembl_tx=ENST00000349721;identifier=ENSG00000080503;ensembl_gn=SMARCA2;ensembl_gene_id=ENSG00000080503;ensembl_tx=ENST00000349721;identifier=SMARCA2;ensembl_gn=SMARCA2;ensembl_gene_id=ENSG00000080503;ensembl_tx=ENST00000357248;identifier=ENSG00000080503;ensembl_gn=SMARCA2;ensembl_gene_id=ENSG00000080503;ensembl_tx=ENST00000357248;identifier=SMA…	0	.
chr9	2110243	2110427	ensembl_gn=SMARCA2;ensembl_gene_id=ENSG00000080503;ensembl_tx=ENST00000349721;identifier=ENSG00000080503;ensembl_gn=SMARCA2;ensembl_gene_id=ENSG00000080503;ensembl_tx=ENST00000349721;identifier=SMARCA2;ensembl_gn=SMARCA2;ensembl_gene_id=ENSG00000080503;ensembl_tx=ENST00000357248;identifier=ENSG00000080503;ensembl_gn=SMARCA2;ensembl_gene_id=ENSG00000080503;ensembl_tx=ENST00000357248;identifier=SMA…	0	.
chr9	2115811	2116059	ensembl_gn=SMARCA2;ensembl_gene_id=ENSG00000080503;ensembl_tx=ENST00000349721;identifier=ENSG00000080503;ensembl_gn=SMARCA2;ensembl_gene_id=ENSG00000080503;ensembl_tx=ENST00000349721;identifier=SMARCA2;ensembl_gn=SMARCA2;ensembl_gene_id=ENSG00000080503;ensembl_tx=ENST00000357248;identifier=ENSG00000080503;ensembl_gn=SMARCA2;ensembl_gene_id=ENSG00000080503;ensembl_tx=ENST00000357248;identifier=SMA…	0	.
chr9	2119436	2119556	ensembl_gn=SMARCA2;ensembl_gene_id=ENSG00000080503;ensembl_tx=ENST00000349721;identifier=ENSG00000080503;ensembl_gn=SMARCA2;ensembl_gene_id=ENSG00000080503;ensembl_tx=ENST00000349721;identifier=SMARCA2;ensembl_gn=SMARCA2;ensembl_gene_id=ENSG00000080503;ensembl_tx=ENST00000357248;identifier=ENSG00000080503;ensembl_gn=SMARCA2;ensembl_gene_id=ENSG00000080503;ensembl_tx=ENST00000357248;identifier=SMA…	0	.
chr9	2123708	2123947	ensembl_gn=SMARCA2;ensembl_gene_id=ENSG00000080503;ensembl_tx=ENST00000349721;identifier=ENSG00000080503;ensembl_gn=SMARCA2;ensembl_gene_id=ENSG00000080503;ensembl_tx=ENST00000349721;identifier=SMARCA2;ensembl_gn=SMARCA2;ensembl_gene_id=ENSG00000080503;ensembl_tx=ENST00000357248;identifier=ENSG00000080503;ensembl_gn=SMARCA2;ensembl_gene_id=ENSG00000080503;ensembl_tx=ENST00000357248;identifier=SMA…	0	.
chr9	2157669	2157900	ensembl_gn=SMARCA2;ensembl_gene_id=ENSG00000080503;ensembl_tx=ENST00000324954;identifier=ENSG00000080503;ensembl_gn=SMARCA2;ensembl_gene_id=ENSG00000080503;ensembl_tx=ENST00000324954;identifier=SMARCA2;ensembl_gn=SMARCA2;ensembl_gene_id=ENSG00000080503;ensembl_tx=ENST00000452193;identifier=ENSG00000080503;ensembl_gn=SMARCA2;ensembl_gene_id=ENSG00000080503;ensembl_tx=ENST00000452193;identifier=SMA…	0	.
chr9	2158445	2158988	ensembl_gn=SMARCA2;ensembl_gene_id=ENSG00000080503;ensembl_tx=ENST00000302401;identifier=ENSG00000080503;ensembl_gn=SMARCA2;ensembl_gene_id=ENSG00000080503;ensembl_tx=ENST00000302401;identifier=SMARCA2;ensembl_gn=SMARCA2;ensembl_gene_id=ENSG00000080503;ensembl_tx=ENST00000382183;identifier=ENSG00000080503;ensembl_gn=SMARCA2;ensembl_gene_id=ENSG00000080503;ensembl_tx=ENST00000382183;identifier=SMA…	0	.
chr9	2159801	2160018	ensembl_gn=SMARCA2;ensembl_gene_id=ENSG00000080503;ensembl_tx=ENST00000302401;identifier=ENSG00000080503;ensembl_gn=SMARCA2;ensembl_gene_id=ENSG00000080503;ensembl_tx=ENST00000302401;identifier=SMARCA2;ensembl_gn=SMARCA2;ensembl_gene_id=ENSG00000080503;ensembl_tx=ENST00000382185;identifier=ENSG00000080503;ensembl_gn=SMARCA2;ensembl_gene_id=ENSG00000080503;ensembl_tx=ENST00000382185;identifier=SMA…	0	.
chr9	2160958	2161078	ensembl_gn=SMARCA2;ensembl_gene_id=ENSG00000080503;ensembl_tx=ENST00000382185;identifier=ENSG00000080503;ensembl_gn=SMARCA2;ensembl_gene_id=ENSG00000080503;ensembl_tx=ENST00000382185;identifier=SMARCA2;ensembl_gn=SMARCA2;ensembl_gene_id=ENSG00000080503;ensembl_tx=ENST00000382186;identifier=ENSG00000080503;ensembl_gn=SMARCA2;ensembl_gene_id=ENSG00000080503;ensembl_tx=ENST00000382186;identifier=SMA…	0	.
chr9	2161675	2161913	ensembl_gn=SMARCA2;ensembl_gene_id=ENSG00000080503;ensembl_tx=ENST00000302401;identifier=ENSG00000080503;ensembl_gn=SMARCA2;ensembl_gene_id=ENSG00000080503;ensembl_tx=ENST00000302401;identifier=SMARCA2;ensembl_gn=SMARCA2;ensembl_gene_id=ENSG00000080503;ensembl_tx=ENST00000324954;identifier=ENSG00000080503;ensembl_gn=SMARCA2;ensembl_gene_id=ENSG00000080503;ensembl_tx=ENST00000324954;identifier=SMA…	0	.
chr9	2170385	2170505	ensembl_gn=SMARCA2;ensembl_gene_id=ENSG00000080503;ensembl_tx=ENST00000349721;identifier=ENSG00000080503;ensembl_gn=SMARCA2;ensembl_gene_id=ENSG00000080503;ensembl_tx=ENST00000349721;identifier=SMARCA2;ensembl_gn=SMARCA2;ensembl_gene_id=ENSG00000080503;ensembl_tx=ENST00000382186;identifier=ENSG00000080503;ensembl_gn=SMARCA2;ensembl_gene_id=ENSG00000080503;ensembl_tx=ENST00000382186;identifier=SMA…	0	.
chr9	2181560	2181686	ensembl_gn=SMARCA2;ensembl_gene_id=ENSG00000080503;ensembl_tx=ENST00000302401;identifier=ENSG00000080503;ensembl_gn=SMARCA2;ensembl_gene_id=ENSG00000080503;ensembl_tx=ENST00000302401;identifier=SMARCA2;ensembl_gn=SMARCA2;ensembl_gene_id=ENSG00000080503;ensembl_tx=ENST00000324954;identifier=ENSG00000080503;ensembl_gn=SMARCA2;ensembl_gene_id=ENSG00000080503;ensembl_tx=ENST00000324954;identifier=SMA…	0	.
chr9	2182130	2182252	ensembl_gn=SMARCA2;ensembl_gene_id=ENSG00000080503;ensembl_tx=ENST00000302401;identifier=ENSG00000080503;ensembl_gn=SMARCA2;ensembl_gene_id=ENSG00000080503;ensembl_tx=ENST00000302401;identifier=SMARCA2;ensembl_gn=SMARCA2;ensembl_gene_id=ENSG00000080503;ensembl_tx=ENST00000324954;identifier=ENSG00000080503;ensembl_gn=SMARCA2;ensembl_gene_id=ENSG00000080503;ensembl_tx=ENST00000324954;identifier=SMA…	0	.
chr9	2186085	2186238	ensembl_gn=SMARCA2;ensembl_gene_id=ENSG00000080503;ensembl_tx=ENST00000302401;identifier=ENSG00000080503;ensembl_gn=SMARCA2;ensembl_gene_id=ENSG00000080503;ensembl_tx=ENST00000302401;identifier=SMARCA2;ensembl_gn=SMARCA2;ensembl_gene_id=ENSG00000080503;ensembl_tx=ENST00000324954;identifier=ENSG00000080503;ensembl_gn=SMARCA2;ensembl_gene_id=ENSG00000080503;ensembl_tx=ENST00000324954;identifier=SMA…	0	.
chr9	2191255	2191438	ensembl_gn=SMARCA2;ensembl_gene_id=ENSG00000080503;ensembl_tx=ENST00000302401;identifier=ENSG00000080503;ensembl_gn=SMARCA2;ensembl_gene_id=ENSG00000080503;ensembl_tx=ENST00000302401;identifier=SMARCA2;ensembl_gn=SMARCA2;ensembl_gene_id=ENSG00000080503;ensembl_tx=ENST00000324954;identifier=ENSG00000080503;ensembl_gn=SMARCA2;ensembl_gene_id=ENSG00000080503;ensembl_tx=ENST00000324954;identifier=SMA…	0	.
chr9	2192693	2193634	ensembl_gn=SMARCA2;ensembl_gene_id=ENSG00000080503;ensembl_tx=ENST00000302401;identifier=ENSG00000080503;ensembl_gn=SMARCA2;ensembl_gene_id=ENSG00000080503;ensembl_tx=ENST00000302401;identifier=SMARCA2;ensembl_gn=SMARCA2;ensembl_gene_id=ENSG00000080503;ensembl_tx=ENST00000324954;identifier=ENSG00000080503;ensembl_gn=SMARCA2;ensembl_gene_id=ENSG00000080503;ensembl_tx=ENST00000324954;identifier=SMA…	0	.
chrX	47144858	47145526	ensembl_gn=RBM10;ensembl_gene_id=ENSG00000182872;ensembl_tx=ENST00000329236;identifier=ENSG00000182872;ensembl_gn=RBM10;ensembl_gene_id=ENSG00000182872;ensembl_tx=ENST00000329236;identifier=RBM10;ensembl_gn=RBM10;ensembl_gene_id=ENSG00000182872;ensembl_tx=ENST00000345781;identifier=ENSG00000182872;ensembl_gn=RBM10;ensembl_gene_id=ENSG00000182872;ensembl_tx=ENST00000345781;identifier=RBM10;ensembl…	0	.
chrX	47147346	47147508	ensembl_gn=RBM10;ensembl_gene_id=ENSG00000182872;ensembl_tx=ENST00000329236;identifier=ENSG00000182872;ensembl_gn=RBM10;ensembl_gene_id=ENSG00000182872;ensembl_tx=ENST00000329236;identifier=RBM10;ensembl_gn=RBM10;ensembl_gene_id=ENSG00000182872;ensembl_tx=ENST00000345781;identifier=ENSG00000182872;ensembl_gn=RBM10;ensembl_gene_id=ENSG00000182872;ensembl_tx=ENST00000345781;identifier=RBM10;ensembl…	0	.
chrX	47169304	47169508	ensembl_gn=RBM10;ensembl_gene_id=ENSG00000182872;ensembl_tx=ENST00000329236;identifier=ENSG00000182872;ensembl_gn=RBM10;ensembl_gene_id=ENSG00000182872;ensembl_tx=ENST00000329236;identifier=RBM10;ensembl_gn=RBM10;ensembl_gene_id=ENSG00000182872;ensembl_tx=ENST00000345781;identifier=ENSG00000182872;ensembl_gn=RBM10;ensembl_gene_id=ENSG00000182872;ensembl_tx=ENST00000345781;identifier=RBM10;ensembl…	0	.
chrX	47171017	47171268	ensembl_gn=RBM10;ensembl_gene_id=ENSG00000182872;ensembl_tx=ENST00000329236;identifier=ENSG00000182872;ensembl_gn=RBM10;ensembl_gene_id=ENSG00000182872;ensembl_tx=ENST00000329236;identifier=RBM10;ensembl_gn=RBM10;ensembl_gene_id=ENSG00000182872;ensembl_tx=ENST00000377604;identifier=ENSG00000182872;ensembl_gn=RBM10;ensembl_gene_id=ENSG00000182872;ensembl_tx=ENST00000377604;identifier=RBM10	0	.
chrX	47173102	47173222	ensembl_gn=RBM10;ensembl_gene_id=ENSG00000182872;ensembl_tx=ENST00000329236;identifier=ENSG00000182872;ensembl_gn=RBM10;ensembl_gene_id=ENSG00000182872;ensembl_tx=ENST00000329236;identifier=RBM10;ensembl_gn=RBM10;ensembl_gene_id=ENSG00000182872;ensembl_tx=ENST00000345781;identifier=ENSG00000182872;ensembl_gn=RBM10;ensembl_gene_id=ENSG00000182872;ensembl_tx=ENST00000345781;identifier=RBM10;ensembl…	0	.
chrX	47174992	47175112	ensembl_gn=RBM10;ensembl_gene_id=ENSG00000182872;ensembl_tx=ENST00000329236;identifier=ENSG00000182872;ensembl_gn=RBM10;ensembl_gene_id=ENSG00000182872;ensembl_tx=ENST00000329236;identifier=RBM10;ensembl_gn=RBM10;ensembl_gene_id=ENSG00000182872;ensembl_tx=ENST00000345781;identifier=ENSG00000182872;ensembl_gn=RBM10;ensembl_gene_id=ENSG00000182872;ensembl_tx=ENST00000345781;identifier=RBM10;ensembl…	0	.
chrX	47176483	47176603	ensembl_gn=RBM10;ensembl_gene_id=ENSG00000182872;ensembl_tx=ENST00000329236;identifier=ENSG00000182872;ensembl_gn=RBM10;ensembl_gene_id=ENSG00000182872;ensembl_tx=ENST00000329236;identifier=RBM10;ensembl_gn=RBM10;ensembl_gene_id=ENSG00000182872;ensembl_tx=ENST00000345781;identifier=ENSG00000182872;ensembl_gn=RBM10;ensembl_gene_id=ENSG00000182872;ensembl_tx=ENST00000345781;identifier=RBM10;ensembl…	0	.
chrX	47179073	47179193	ensembl_gn=RBM10;ensembl_gene_id=ENSG00000182872;ensembl_tx=ENST00000329236;identifier=ENSG00000182872;ensembl_gn=RBM10;ensembl_gene_id=ENSG00000182872;ensembl_tx=ENST00000329236;identifier=RBM10;ensembl_gn=RBM10;ensembl_gene_id=ENSG00000182872;ensembl_tx=ENST00000345781;identifier=ENSG00000182872;ensembl_gn=RBM10;ensembl_gene_id=ENSG00000182872;ensembl_tx=ENST00000345781;identifier=RBM10;ensembl…	0	.
chrX	47179304	47179505	ensembl_gn=RBM10;ensembl_gene_id=ENSG00000182872;ensembl_tx=ENST00000329236;identifier=ENSG00000182872;ensembl_gn=RBM10;ensembl_gene_id=ENSG00000182872;ensembl_tx=ENST00000329236;identifier=RBM10;ensembl_gn=RBM10;ensembl_gene_id=ENSG00000182872;ensembl_tx=ENST00000345781;identifier=ENSG00000182872;ensembl_gn=RBM10;ensembl_gene_id=ENSG00000182872;ensembl_tx=ENST00000345781;identifier=RBM10;ensembl…	0	.
chrX	47179672	47179792	ensembl_gn=RBM10;ensembl_gene_id=ENSG00000182872;ensembl_tx=ENST00000478410;identifier=ENSG00000182872;ensembl_gn=RBM10;ensembl_gene_id=ENSG00000182872;ensembl_tx=ENST00000478410;identifier=RBM10	0	.
chrX	47179869	47180050	ensembl_gn=RBM10;ensembl_gene_id=ENSG00000182872;ensembl_tx=ENST00000329236;identifier=ENSG00000182872;ensembl_gn=RBM10;ensembl_gene_id=ENSG00000182872;ensembl_tx=ENST00000329236;identifier=RBM10;ensembl_gn=RBM10;ensembl_gene_id=ENSG00000182872;ensembl_tx=ENST00000345781;identifier=ENSG00000182872;ensembl_gn=RBM10;ensembl_gene_id=ENSG00000182872;ensembl_tx=ENST00000345781;identifier=RBM10;ensembl…	0	.
chrX	47180200	47180320	ensembl_gn=RBM10;ensembl_gene_id=ENSG00000182872;ensembl_tx=ENST00000329236;identifier=ENSG00000182872;ensembl_gn=RBM10;ensembl_gene_id=ENSG00000182872;ensembl_tx=ENST00000329236;identifier=RBM10;ensembl_gn=RBM10;ensembl_gene_id=ENSG00000182872;ensembl_tx=ENST00000345781;identifier=ENSG00000182872;ensembl_gn=RBM10;ensembl_gene_id=ENSG00000182872;ensembl_tx=ENST00000345781;identifier=RBM10;ensembl…	0	.
chrX	47180402	47180522	ensembl_gn=RBM10;ensembl_gene_id=ENSG00000182872;ensembl_tx=ENST00000329236;identifier=ENSG00000182872;ensembl_gn=RBM10;ensembl_gene_id=ENSG00000182872;ensembl_tx=ENST00000329236;identifier=RBM10;ensembl_gn=RBM10;ensembl_gene_id=ENSG00000182872;ensembl_tx=ENST00000345781;identifier=ENSG00000182872;ensembl_gn=RBM10;ensembl_gene_id=ENSG00000182872;ensembl_tx=ENST00000345781;identifier=RBM10;ensembl…	0	.
chrX	47181204	47181411	ensembl_gn=RBM10;ensembl_gene_id=ENSG00000182872;ensembl_tx=ENST00000329236;identifier=ENSG00000182872;ensembl_gn=RBM10;ensembl_gene_id=ENSG00000182872;ensembl_tx=ENST00000329236;identifier=RBM10;ensembl_gn=RBM10;ensembl_gene_id=ENSG00000182872;ensembl_tx=ENST00000345781;identifier=ENSG00000182872;ensembl_gn=RBM10;ensembl_gene_id=ENSG00000182872;ensembl_tx=ENST00000345781;identifier=RBM10;ensembl…	0	.
chrX	47181496	47181656	ensembl_gn=RBM10;ensembl_gene_id=ENSG00000182872;ensembl_tx=ENST00000329236;identifier=ENSG00000182872;ensembl_gn=RBM10;ensembl_gene_id=ENSG00000182872;ensembl_tx=ENST00000329236;identifier=RBM10;ensembl_gn=RBM10;ensembl_gene_id=ENSG00000182872;ensembl_tx=ENST00000345781;identifier=ENSG00000182872;ensembl_gn=RBM10;ensembl_gene_id=ENSG00000182872;ensembl_tx=ENST00000345781;identifier=RBM10;ensembl…	0	.
chrX	47181738	47181876	ensembl_gn=RBM10;ensembl_gene_id=ENSG00000182872;ensembl_tx=ENST00000329236;identifier=ENSG00000182872;ensembl_gn=RBM10;ensembl_gene_id=ENSG00000182872;ensembl_tx=ENST00000329236;identifier=RBM10;ensembl_gn=RBM10;ensembl_gene_id=ENSG00000182872;ensembl_tx=ENST00000345781;identifier=ENSG00000182872;ensembl_gn=RBM10;ensembl_gene_id=ENSG00000182872;ensembl_tx=ENST00000345781;identifier=RBM10;ensembl…	0	.
chrX	47181936	47182056	ensembl_gn=RBM10;ensembl_gene_id=ENSG00000182872;ensembl_tx=ENST00000329236;identifier=ENSG00000182872;ensembl_gn=RBM10;ensembl_gene_id=ENSG00000182872;ensembl_tx=ENST00000329236;identifier=RBM10;ensembl_gn=RBM10;ensembl_gene_id=ENSG00000182872;ensembl_tx=ENST00000345781;identifier=ENSG00000182872;ensembl_gn=RBM10;ensembl_gene_id=ENSG00000182872;ensembl_tx=ENST00000345781;identifier=RBM10;ensembl…	0	.
chrX	47182151	47182336	ensembl_gn=RBM10;ensembl_gene_id=ENSG00000182872;ensembl_tx=ENST00000329236;identifier=ENSG00000182872;ensembl_gn=RBM10;ensembl_gene_id=ENSG00000182872;ensembl_tx=ENST00000329236;identifier=RBM10;ensembl_gn=RBM10;ensembl_gene_id=ENSG00000182872;ensembl_tx=ENST00000345781;identifier=ENSG00000182872;ensembl_gn=RBM10;ensembl_gene_id=ENSG00000182872;ensembl_tx=ENST00000345781;identifier=RBM10;ensembl…	0	.
chrX	47185044	47185214	ensembl_gn=RBM10;ensembl_gene_id=ENSG00000182872;ensembl_tx=ENST00000329236;identifier=ENSG00000182872;ensembl_gn=RBM10;ensembl_gene_id=ENSG00000182872;ensembl_tx=ENST00000329236;identifier=RBM10;ensembl_gn=RBM10;ensembl_gene_id=ENSG00000182872;ensembl_tx=ENST00000345781;identifier=ENSG00000182872;ensembl_gn=RBM10;ensembl_gene_id=ENSG00000182872;ensembl_tx=ENST00000345781;identifier=RBM10;ensembl…	0	.
chrX	47185274	47185394	ensembl_gn=RBM10;ensembl_gene_id=ENSG00000182872;ensembl_tx=ENST00000329236;identifier=ENSG00000182872;ensembl_gn=RBM10;ensembl_gene_id=ENSG00000182872;ensembl_tx=ENST00000329236;identifier=RBM10;ensembl_gn=RBM10;ensembl_gene_id=ENSG00000182872;ensembl_tx=ENST00000345781;identifier=ENSG00000182872;ensembl_gn=RBM10;ensembl_gene_id=ENSG00000182872;ensembl_tx=ENST00000345781;identifier=RBM10;ensembl…	0	.
chrX	47185431	47185640	ensembl_gn=RBM10;ensembl_gene_id=ENSG00000182872;ensembl_tx=ENST00000329236;identifier=ENSG00000182872;ensembl_gn=RBM10;ensembl_gene_id=ENSG00000182872;ensembl_tx=ENST00000329236;identifier=RBM10;ensembl_gn=RBM10;ensembl_gene_id=ENSG00000182872;ensembl_tx=ENST00000345781;identifier=ENSG00000182872;ensembl_gn=RBM10;ensembl_gene_id=ENSG00000182872;ensembl_tx=ENST00000345781;identifier=RBM10;ensembl…	0	.
chrX	47185693	47185813	ensembl_gn=RBM10;ensembl_gene_id=ENSG00000182872;ensembl_tx=ENST00000329236;identifier=ENSG00000182872;ensembl_gn=RBM10;ensembl_gene_id=ENSG00000182872;ensembl_tx=ENST00000329236;identifier=RBM10;ensembl_gn=RBM10;ensembl_gene_id=ENSG00000182872;ensembl_tx=ENST00000345781;identifier=ENSG00000182872;ensembl_gn=RBM10;ensembl_gene_id=ENSG00000182872;ensembl_tx=ENST00000345781;identifier=RBM10;ensembl…	0	.
chrX	47186054	47186181	ensembl_gn=RBM10;ensembl_gene_id=ENSG00000182872;ensembl_tx=ENST00000329236;identifier=ENSG00000182872;ensembl_gn=RBM10;ensembl_gene_id=ENSG00000182872;ensembl_tx=ENST00000329236;identifier=RBM10;ensembl_gn=RBM10;ensembl_gene_id=ENSG00000182872;ensembl_tx=ENST00000345781;identifier=ENSG00000182872;ensembl_gn=RBM10;ensembl_gene_id=ENSG00000182872;ensembl_tx=ENST00000345781;identifier=RBM10;ensembl…	0	.
chrX	47186247	47186397	ensembl_gn=RBM10;ensembl_gene_id=ENSG00000182872;ensembl_tx=ENST00000329236;identifier=ENSG00000182872;ensembl_gn=RBM10;ensembl_gene_id=ENSG00000182872;ensembl_tx=ENST00000329236;identifier=RBM10;ensembl_gn=RBM10;ensembl_gene_id=ENSG00000182872;ensembl_tx=ENST00000345781;identifier=ENSG00000182872;ensembl_gn=RBM10;ensembl_gene_id=ENSG00000182872;ensembl_tx=ENST00000345781;identifier=RBM10;ensembl…	0	.
chrX	47186463	47186823	ensembl_gn=RBM10;ensembl_gene_id=ENSG00000182872;ensembl_tx=ENST00000329236;identifier=ENSG00000182872;ensembl_gn=RBM10;ensembl_gene_id=ENSG00000182872;ensembl_tx=ENST00000329236;identifier=RBM10;ensembl_gn=RBM10;ensembl_gene_id=ENSG00000182872;ensembl_tx=ENST00000345781;identifier=ENSG00000182872;ensembl_gn=RBM10;ensembl_gene_id=ENSG00000182872;ensembl_tx=ENST00000345781;identifier=RBM10;ensembl…	0	.

## Sheet: Table_S3
Supplemental Table S3: RT-qPCR oligonucleotides used.
Gene	Forward Sequence (5' to 3')	Reverse Sequence (5' to 3')
ACTL6A	TGGAGGCCATTTCACCTCTAA	TCTTTGCTCTAGTATTCCACGGT
ARID1A	TCCCAGCAAACTGCCTATTC	CATATCTTCTTGCCCTCCCTTAC
ARID1B	GGCCGTCCCGGAGTTTAATAA	CGGAGTGCATCATCCCCAT
ARID2	CAGTGTGTCGGATTATCTGCG	GCATGACGTGCTTGCTTTCATT
BCL7A	GGTGACCGTTGGTGACACAT	CACTTCTCGTCCTTGCCTTTTT
BCL7C	CGACACTTCCCTTCGTATCTTC	GAACCTTCCGAATGGAAACTCT
BRD9	GCAATGACATACAATAGGCCAGA	GAGCTGCCTGTTTGCTCATCA
DPF2	TATGCCTGTGACATTTGTGGAAAA	GAGTCTTCCTTGTCCTCGCC
DPF3	AAGAAGCGACGATTGCACC	AGCAAGGCTTCCAGTGTGGTAC
PBRM1	AGGAGGAGACTTTCCAATCTTCC	CTTCGCTTTGGTGCCCTAATG
PHF10	GCACTCTAGGCTTAACAGCATT	AGCATGTTTGGCTGGATATTCTT
SMARCA2	AGGGGATTGTAGAAGACATCCA	TTGGCTGTGTTGATCCATTGG
SMARCA4	AATGCCAAGCAAGATGTCGAT	GTTTGAGGACACCATTGACCATA
SMARCB1	GCGAGTTCTACATGATCGGCT	CACAGTGGCTAGTCGCCTC
SMARCC1	AGCTGTTTATCGACGGAAGGA	GCATCCGCATGAACATACTTCTT
SMARCC2	CCGTGACCCAGTTCGACAAC	CGGCAGTTTAGTGAGCGGT
SMARCD1	ATCCGGCTAAGTCAGATGCC	CAGATGGTTGTCTGGCCCAT
SMARCD2	GATCCATTCCGAAAACGCCTG	TGAGGTAGAACCTTATCTGCCA
SMARCD3	ACTGGATCAAACCATCATGCG	CAATGCTGCCGTCGGAATC
SMARCE1	CCTGCAACACAAATGCCCAG	TTTTGGAATCGTGATACCAGAGG
GAPDH	GAAGGTGAAGGTCGGAGTC	GAAGATGGTGATGGGATTTC

## Sheet: Table_S4
Supplemental Table S4: SWI/SNF subunits pulled down with SMARCA4 in NL20.
Proteins	Peptide average counts (rounded up)*
SMARCA4	46
SMARCC2	27
ACTL6A	21
ARID1A	21
SMARCC1	19
SMARCE1	19
SMARCD2	10
SMARCD1	8
PBRM1	6
SMARCB1	6
GLTSCR1	4
ARID2	3
DPF2	3
BRD7	3
BCL7C	2
ACTA1;ACTC1;ACTG2;ACTA2★	2
BRD9	2
DPF3	2
BCL7A	1
PHF10	1
ARID1B	1
SMARCD3	1
*Peptide number of all SWI/SNF subunits identified after pulling down SMARCA4 in NL20.
An average value has been calculated using two biological replicates with two technical replicates each.
★Potential new subunits of the SWI/SNF complex in lung cells (as substitutes for ACTB).

## Sheet: Table_S5
Supplemental Table S5: Mass spectrometry data in NL20 cell line after SMARCA4 immunoprecipitation.
ID	Protein IDs	Majority protein IDs	Protein names	Gene names	SWI/SNF subunit	Fasta headers	Only identified by site	Peptides	Razor + unique peptides	Unique peptides	Sequence coverage [%]	Unique + razor sequence coverage [%]	Unique sequence coverage [%]	Mol. weight [kDa]	Q-value	Score	Interactor NL20	Student's T-test Significant SMARCA4_NL20_IgG_NL20	Student's T-test (-Log p-value SMARCA4_NL20_IgG_NL20)	Student's T-test q-value SMARCA4_NL20_IgG_NL20	Student's T-test Difference SMARCA4_NL20_IgG_NL20	Student's T-test Test statistic SMARCA4_NL20_IgG_NL20	BRG1TA_8Aug	BRG1TA_8Aug_2	BRG1TA_14Aug	BRG1TA_14Aug_2	IgGTA_8Aug	IgGTA_8Aug_2	IgGTA_14Aug	IgGTA_14Aug_2	BRG1NL20_8Aug	BRG1NL20_8Aug_2	BRG1NL20_14Aug	BRG1NL20_14Aug_2	IgGNL20_8Aug	IgGNL20_8Aug_2	IgGNL20_14Aug	IgGNL20_14Aug_2	NORM_SMARCA4_NL20_1st_rep_1	NORM_SMARCA4_NL20_1st_rep_2	NORM_SMARCA4_NL20_2nd_rep_1	NORM_SMARCA4_NL20_2nd_rep_2	LFQ intensity 20180906_SMARCA4_NL20_1st_rep_1	LFQ intensity 20180926_SMARCA4_NL20_1st_rep_2	LFQ intensity 20180906_SMARCA4_NL20_2nd_rep_1	LFQ intensity 20180926_SMARCA4_NL20_2nd_rep_2	LFQ intensity 20180906_IgG_NL20_1st_rep_1	LFQ intensity 20180926_IgG_NL20_1st_rep_2	LFQ intensity 20180906_IgG_NL20_2nd_rep_1
182	A0A0B4J1H7	A0A0B4J1H7		Igkv1-135		tr|A0A0B4J1H7|A0A0B4J1H7_MOUSE Immunoglobulin kappa variable 1-135 (Fragment) OS=Mus musculus OX=10090 GN=Igkv1-135 PE=4 SV=1		13	13	1	48.3	48.3	9.2	13.305	0	323.31		+	7.36051	7.7e-06	4.08174	30.2147	34.4038	34.4237	33.455	33.5655	30.2639	29.8814	29.7417	29.7403	33.8963	34.0073	33.9665	34.2428	30.179	30.0826	29.8353	29.6889	34.9963	35.1073	35.0665	35.3428	33.8963	34.0073	33.9665	34.2427	30.179	30.0826	29.8353
670	P51532;P51531	P51532	Transcription activator BRG1	SMARCA4	yes	sp|P51532|SMCA4_HUMAN Transcription activator BRG1 OS=Homo sapiens OX=9606 GN=SMARCA4 PE=1 SV=2		66	66	66	42.6	42.6	42.6	184.64	0	323.31	yes	+	4.28161	0.000709897	6.7123	9.01062	28.4985	28.4694	29.6848	29.3565	18.2201	18.1232	18.7982	17.4752	24.4875	24.3707	26.2557	26.1529	17.9304	17.8783	20.1802	18.4286	25.5875	25.4707	27.3557	27.2529	24.4875	24.3707	26.2557	26.1529	17.9304	17.8783	20.1802
891	Q8TAQ2	Q8TAQ2	SWI/SNF complex subunit SMARCC2	SMARCC2	yes	sp|Q8TAQ2|SMRC2_HUMAN SWI/SNF complex subunit SMARCC2 OS=Homo sapiens OX=9606 GN=SMARCC2 PE=1 SV=1		51	51	41	44.5	44.5	40.3	132.88	0	323.31	yes	+	6.74062	1.6e-05	8.35603	23.7762	28.1652	27.4364	28.3856	28.5735	18.4784	19.2573	19.1484	18.0412	26.1191	26.517	27.3278	26.3165	18.8176	17.7411	18.2923	18.0053	27.2191	27.617	28.4278	27.4165	26.1191	26.517	27.3277	26.3165	NaN	NaN	18.2923
755	P63261	P63261	Actin, cytoplasmic 2;Actin, cytoplasmic 2, N-terminally processed	ACTG1		sp|P63261|ACTG_HUMAN Actin, cytoplasmic 2 OS=Homo sapiens OX=9606 GN=ACTG1 PE=1 SV=1		26	26	2	78.4	78.4	7.5	41.792	0	323.31		+	4.832	0.000259863	1.87861	11.2524	28.5505	28.5231	28.4625	28.4119	26.4869	26.3227	25.9457	25.9721	28.0446	28.0596	28.1574	28.0413	25.9126	25.9151	26.5278	26.4329	29.1446	29.1596	29.2574	29.1413	28.0446	28.0596	28.1574	28.0413	25.9126	25.9151	26.5278
406	O96019;O94805	O96019	Actin-like protein 6A	ACTL6A	yes	sp|O96019|ACL6A_HUMAN Actin-like protein 6A OS=Homo sapiens OX=9606 GN=ACTL6A PE=1 SV=1		21	21	21	59.9	59.9	59.9	47.46	0	323.31	yes	+	4.96945	0.000222777	7.96372	11.8863	28.1644	28.1227	28.5462	28.3914	17.8611	17.6321	18.6593	19.2443	27.6482	27.398	27.4722	26.4885	20.4625	20.2271	18.0288	18.4337	28.7482	28.498	28.5722	27.5885	27.6481	27.398	27.4722	26.4885	20.4625	20.2271	NaN
366	O14497	O14497	AT-rich interactive domain-containing protein 1A	ARID1A	yes	sp|O14497|ARI1A_HUMAN AT-rich interactive domain-containing protein 1A OS=Homo sapiens OX=9606 GN=ARID1A PE=1 SV=3		59	59	55	40.1	40.1	38.3	242.04	0	323.31	yes	+	3.25551	0.00426094	5.95172	5.84047	25.4406	25.4491	28.4455	28.0683	21.1747	21.0702	21.8068	21.812	24.9322	24.7624	25.293	25.2724	18.5289	17.7367	18.0815	22.106	26.0322	25.8624	26.393	26.3725	24.9322	24.7624	25.293	25.2725	NaN	NaN	NaN
110	A0A075B5R7	A0A075B5R7		Ighv14-2		tr|A0A075B5R7|A0A075B5R7_MOUSE Immunoglobulin heavy variable 14-2 (Fragment) OS=Mus musculus OX=10090 GN=Ighv14-2 PE=4 SV=1		10	10	7	64.1	64.1	47.9	13.002	0	265.24		+	5.59331	6.93e-05	6.20613	15.2077	31.665	31.6501	32.0404	32.0097	25.827	25.8429	26.0177	25.8159	32.76	32.6589	31.5712	31.4556	26.1564	26.3694	25.4432	25.6521	33.86	33.7589	32.6712	32.5556	32.76	32.6589	31.5712	31.4556	26.1564	26.3694	25.4432
94	A0A075B5P4;A0A0A6YWR2	A0A075B5P4;A0A0A6YWR2		Ighg1		tr|A0A075B5P4|A0A075B5P4_MOUSE Ig gamma-1 chain C region secreted form (Fragment) OS=Mus musculus OX=10090 GN=Ighg1 PE=1 SV=1;tr|A0A0A6YWR2|A0A0A6YWR2_MOUSE Ig gamma-1 chain C region secreted form (Fragment) OS=Mus musculus OX=10090 GN=Ighg1 PE=1 SV=1		23	2	2	55.2	6.8	6.8	35.633	0	135.51		+	3.28177	0.00419331	1.21946	5.90851	32.0169	32.5005	30.3056	31.0988	30.7467	30.2319	31.0632	30.6133	31.8066	31.668	32.216	32.1949	31.0493	30.4438	30.9795	30.5351	32.9066	32.768	33.316	33.295	31.8066	31.668	32.216	32.195	31.0493	30.4438	30.9795
480	P0CG12	P0CG12	Chromosome transmission fidelity protein 8 homolog isoform 2	CHTF8		sp|P0CG12|CTF8A_HUMAN Chromosome transmission fidelity protein 8 homolog isoform 2 OS=Homo sapiens OX=9606 GN=CHTF8 PE=1 SV=1		17	17	17	57.6	57.6	57.6	51.391	0	323.31	yes	+	6.71641	1.36e-05	11.5005	23.5543	29.0717	29.001	28.7575	28.4641	15.9699	15.444	15.9423	15.8885	28.3752	27.4905	28.3902	27.9188	16.0982	17.6291	16.8254	15.62	29.4752	28.5905	29.4902	29.0188	28.3752	27.4905	28.3902	27.9188	16.0982	NaN	16.8254
472	P08670;P41219;P17661;Q16352;P07197;P07196	P08670	Vimentin	VIM		sp|P08670|VIME_HUMAN Vimentin OS=Homo sapiens OX=9606 GN=VIM PE=1 SV=4		51	49	47	85	83	81.3	53.651	0	323.31		+	1.62282	0.0832985	0.41737	2.48215	26.835	26.9362	26.7163	26.7991	26.8369	26.5065	26.6328	26.5711	28.3482	28.3347	28.6634	28.67	27.8395	27.853	28.3594	28.2949	29.4482	29.4348	29.7634	29.77	28.3482	28.3348	28.6634	28.67	27.8395	27.853	28.3594
908	Q969G3	Q969G3	SWI/SNF-related matrix-associated actin-dependent regulator of chromatin subfamily E member 1	SMARCE1	yes	sp|Q969G3|SMCE1_HUMAN SWI/SNF-related matrix-associated actin-dependent regulator of chromatin subfamily E member 1 OS=Homo sapiens OX=9606 GN=SMARCE1 PE=1 SV=2		24	24	23	63.3	63.3	61.6	46.649	0	323.31	yes	+	7.01527	1.14e-05	9.23261	26.4424	28.1483	28.1306	28.5048	28.3004	16.8546	17.7033	18.4005	18.2639	27.3894	27.2309	27.2568	27.1802	18.7337	17.6235	17.278	18.4917	28.4894	28.3309	28.3568	28.2802	27.3894	27.2309	27.2568	27.1802	NaN	NaN	NaN
462	P07355;A6NMY6	P07355;A6NMY6	Annexin A2;Putative annexin A2-like protein	ANXA2;ANXA2P2		sp|P07355|ANXA2_HUMAN Annexin A2 OS=Homo sapiens OX=9606 GN=ANXA2 PE=1 SV=2;sp|A6NMY6|AXA2L_HUMAN Putative annexin A2-like protein OS=Homo sapiens OX=9606 GN=ANXA2P2 PE=5 SV=2		34	34	34	77.6	77.6	77.6	38.604	0	323.31			0.532097	0.486741	0.235648	0.573097	27.8191	27.7613	28.261	28.3224	27.2457	26.998	28.1502	28.3318	27.6211	27.603	28.4227	28.3752	27.1677	27.1856	28.3493	28.377	28.7211	28.703	29.5227	29.4752	27.6211	27.603	28.4227	28.3752	27.1677	27.1856	28.3493
904	Q92922	Q92922	SWI/SNF complex subunit SMARCC1	SMARCC1	yes	sp|Q92922|SMRC1_HUMAN SWI/SNF complex subunit SMARCC1 OS=Homo sapiens OX=9606 GN=SMARCC1 PE=1 SV=3		49	39	39	48.8	44.1	44.1	122.87	0	323.31	yes	+	2.87853	0.00897934	6.94549	4.92425	26.6454	26.6446	28.676	27.3822	22.7414	23.2637	18.2446	22.4942	25.9606	25.9562	25.7593	26.3373	17.8686	15.9351	19.9419	22.4858	27.0606	27.0562	26.8593	27.4373	25.9606	25.9562	25.7593	26.3373	NaN	NaN	19.9419
491	P11142;P54652	P11142	Heat shock cognate 71 kDa protein	HSPA8		sp|P11142|HSP7C_HUMAN Heat shock cognate 71 kDa protein OS=Homo sapiens OX=9606 GN=HSPA8 PE=1 SV=1		27	27	22	49.7	49.7	41.6	70.897	0	323.31		+	3.67687	0.00200772	0.624736	7.00795	26.4069	26.5237	26.2191	26.4184	25.5732	25.4897	25.621	25.86	25.8245	25.8946	26.0201	26.0851	25.1943	25.265	25.3634	25.5026	26.9245	26.9946	27.1201	27.1851	25.8245	25.8946	26.0201	26.0851	25.1943	25.265	25.3634
616	P38646	P38646	Stress-70 protein, mitochondrial	HSPA9		sp|P38646|GRP75_HUMAN Stress-70 protein, mitochondrial OS=Homo sapiens OX=9606 GN=HSPA9 PE=1 SV=2		34	34	34	53.3	53.3	53.3	73.68	0	323.31			5.35e-05	1	-1.12644	-7.72924	25.7426	25.7471	25.1534	25.3039	26.7637	26.5909	26.2264	26.3319	24.1456	24.172	23.9831	24.0145	25.4147	25.4719	24.9717	24.9626	25.2456	25.272	25.0831	25.1145	24.1456	24.172	23.9831	24.0145	25.4147	25.4719	24.9717
763	P68371	P68371	Tubulin beta-4B chain	TUBB4B		sp|P68371|TBB4B_HUMAN Tubulin beta-4B chain OS=Homo sapiens OX=9606 GN=TUBB4B PE=1 SV=1		19	19	1	51.9	51.9	2.7	49.83	0	323.31			0.973575	0.238946	0.33689	1.39473	26.308	26.4565	26.3607	26.7158	25.9896	25.9725	26.104	26.1691	25.9113	25.7022	26.3387	26.2138	25.2799	25.4742	26.0015	26.063	27.0113	26.8022	27.4387	27.3138	25.9113	25.7022	26.3387	26.2138	25.2799	25.4742	26.0015
760	Q5VTE0;P68104;Q05639	Q5VTE0;P68104	Putative elongation factor 1-alpha-like 3;Elongation factor 1-alpha 1	EEF1A1P5;EEF1A1		sp|Q5VTE0|EF1A3_HUMAN Putative elongation factor 1-alpha-like 3 OS=Homo sapiens OX=9606 GN=EEF1A1P5 PE=5 SV=1;sp|P68104|EF1A1_HUMAN Elongation factor 1-alpha 1 OS=Homo sapiens OX=9606 GN=EEF1A1 PE=1 SV=1		24	24	24	54.1	54.1	54.1	50.184	0	323.31			1.24758	0.153551	0.468602	1.85441	27.6214	27.6436	27.6761	27.8473	27.1521	27.1294	27.2052	27.1143	26.4753	26.6807	27.1321	27.2103	26.1842	26.0148	26.7214	26.7036	27.5753	27.7807	28.2321	28.3103	26.4753	26.6807	27.1321	27.2103	26.1842	26.0148	26.7214
511	P14618;P30613	P14618	Pyruvate kinase PKM	PKM		sp|P14618|KPYM_HUMAN Pyruvate kinase PKM OS=Homo sapiens OX=9606 GN=PKM PE=1 SV=4		29	29	29	62	62	62	57.936	0	323.31			0.463227	0.549737	0.10896	0.421115	26.4464	26.4919	26.2106	26.3813	25.9496	26.1116	26.0582	26.2894	26.2091	26.3038	26.9099	26.9532	26.1797	26.2079	26.74	26.8125	27.3091	27.4038	28.0099	28.0532	26.2091	26.3038	26.9099	26.9532	26.1797	26.2079	26.74
433	P04406;O14556	P04406	Glyceraldehyde-3-phosphate dehydrogenase	GAPDH		sp|P04406|G3P_HUMAN Glyceraldehyde-3-phosphate dehydrogenase OS=Homo sapiens OX=9606 GN=GAPDH PE=1 SV=3		25	25	25	78.2	78.2	78.2	36.053	0	323.31			0.873145	0.278087	0.261015	1.22111	26.6436	26.6027	26.9741	27.058	26.5983	26.8244	26.9039	26.9196	26.9683	26.9976	27.4547	27.5025	26.6503	26.7758	27.1048	27.3481	28.0683	28.0976	28.5547	28.6025	26.9683	26.9976	27.4547	27.5025	26.6503	26.7758	27.1048
17	_IGG_P01647	_IGG_P01647				sp|_IGG_P01647|KV5AE_MOUSE Ig kappa chain V-V region HP 124E1 OS=Mus musculus OX=10090 PE=1 SV=1		9	9	3	96.3	96.3	48.1	11.965	0	323.31			1.09e-06	1	-3.43432	-15.261	28.3558	29.4721	28.0867	26.5609	29.7669	31.028	30.4283	30.78	27.3795	27.2893	27.0258	26.9318	31.0871	30.7187	30.1905	30.3675	28.4795	28.3893	28.1258	28.0318	27.3795	27.2893	27.0258	26.9318	31.0871	30.7187	30.1905
482	P0DMV9;P0DMV8	P0DMV9;P0DMV8	Heat shock 70 kDa protein 1B;Heat shock 70 kDa protein 1A	HSPA1B;HSPA1A		sp|P0DMV9|HS71B_HUMAN Heat shock 70 kDa protein 1B OS=Homo sapiens OX=9606 GN=HSPA1B PE=1 SV=1;sp|P0DMV8|HS71A_HUMAN Heat shock 70 kDa protein 1A OS=Homo sapiens OX=9606 GN=HSPA1A PE=1 SV=1		24	21	12	55.1	50.9	32.3	70.051	0	213.77			0.48096	0.535006	0.101727	0.461348	25.2367	25.3473	24.761	25.0261	24.6617	24.8044	24.5021	24.7296	23.504	23.5651	24.1796	24.1016	23.8804	24.0202	23.4279	23.6149	24.604	24.6651	25.2797	25.2016	23.504	23.5651	24.1796	24.1016	23.8804	24.0202	23.4279
488	P10809	P10809	60 kDa heat shock protein, mitochondrial	HSPD1		sp|P10809|CH60_HUMAN 60 kDa heat shock protein, mitochondrial OS=Homo sapiens OX=9606 GN=HSPD1 PE=1 SV=2		26	26	26	56.4	56.4	56.4	61.054	0	323.31			0.981004	0.236399	0.514689	1.40741	25.1453	25.1891	25.0023	25.1798	24.8238	24.9407	24.5304	24.8693	23.7533	23.8886	24.9555	24.796	23.4251	23.5861	24.0455	24.2779	24.8533	24.9886	26.0555	25.896	23.7533	23.8886	24.9555	24.796	23.4251	23.5861	24.0455
905	Q92925	Q92925	SWI/SNF-related matrix-associated actin-dependent regulator of chromatin subfamily D member 2	SMARCD2	yes	sp|Q92925|SMRD2_HUMAN SWI/SNF-related matrix-associated actin-dependent regulator of chromatin subfamily D member 2 OS=Homo sapiens OX=9606 GN=SMARCD2 PE=1 SV=3		23	23	16	44.3	44.3	35.4	58.92	0	323.31	yes	+	3.95271	0.00135726	7.36497	7.86871	25.0333	26.6786	27.2515	27.213	18.9081	20.1178	17.5535	19.1816	25.7605	24.1811	24.5843	24.5846	15.882	19.6115	18.0045	16.1526	26.8605	25.2811	25.6843	25.6846	25.7605	24.1811	24.5843	24.5846	NaN	19.6115	NaN
537	P19474	P19474	E3 ubiquitin-protein ligase TRIM21	TRIM21		sp|P19474|RO52_HUMAN E3 ubiquitin-protein ligase TRIM21 OS=Homo sapiens OX=9606 GN=TRIM21 PE=1 SV=1		22	22	22	44.4	44.4	44.4	54.169	0	323.31			0.0495546	1	-0.568304	-1.3839	26.5623	26.7027	26.4606	26.6548	27.1011	26.8178	26.9665	26.9713	24.3641	24.0168	25.1934	25.1204	24.7718	24.7009	25.7732	25.7221	25.4641	25.1168	26.2934	26.2204	24.3641	24.0168	25.1934	25.1204	24.7718	24.7009	25.7732
806	Q12824	Q12824	SWI/SNF-related matrix-associated actin-dependent regulator of chromatin subfamily B member 1	SMARCB1	yes	sp|Q12824|SNF5_HUMAN SWI/SNF-related matrix-associated actin-dependent regulator of chromatin subfamily B member 1 OS=Homo sapiens OX=9606 GN=SMARCB1 PE=1 SV=2		16	16	16	64.4	64.4	64.4	44.141	0	323.31	yes	+	3.4103	0.00334724	6.59087	6.25029	26.0321	25.9668	26.551	26.6436	17.1831	19.118	18.619	17.8375	24.8201	24.9235	25.5501	25.4471	17.5966	21.7039	17.6886	17.3884	25.9201	26.0235	26.6501	26.5471	24.8201	24.9235	25.5501	25.4471	NaN	21.7039	NaN
877	Q86U86	Q86U86	Protein polybromo-1	PBRM1	yes	sp|Q86U86|PB1_HUMAN Protein polybromo-1 OS=Homo sapiens OX=9606 GN=PBRM1 PE=1 SV=1		39	39	39	29.2	29.2	29.2	192.95	0	323.31	yes	+	3.72519	0.00189897	5.6488	7.15283	24.8326	24.789	26.7936	25.811	18.8824	17.6671	18.0244	16.1586	24.5647	24.2716	24.7252	24.7279	18.5028	18.11	17.8458	21.2356	25.6647	25.3716	25.8252	25.8279	24.5647	24.2716	24.7252	24.7279	NaN	NaN	NaN
914	Q96GM5	Q96GM5	SWI/SNF-related matrix-associated actin-dependent regulator of chromatin subfamily D member 1	SMARCD1	yes	sp|Q96GM5|SMRD1_HUMAN SWI/SNF-related matrix-associated actin-dependent regulator of chromatin subfamily D member 1 OS=Homo sapiens OX=9606 GN=SMARCD1 PE=1 SV=2		20	15	13	46.2	40.8	36.7	58.232	0	224.21	yes	+	6.38932	1.8e-05	7.25845	20.7476	25.3532	25.4125	26.115	25.9004	17.0404	19.3222	17.2225	18.8472	24.8238	24.6394	25.2845	24.9875	17.551	18.6142	17.18	17.3562	25.9238	25.7394	26.3845	26.0875	24.8238	24.6394	25.2845	24.9875	NaN	NaN	NaN
168	A2NJV5;A0A075B6S2;A0A0A0MRZ7;A0A075B6S6;A0A087WW87;P06310;P01614	A2NJV5;A0A075B6S2;A0A0A0MRZ7		IGKV A18;IGKV2D-29;IGKV2D-26		sp|A2NJV5|KV229_HUMAN Immunoglobulin kappa variable 2-29 OS=Homo sapiens OX=9606 GN=IGKV2-29 PE=3 SV=2;sp|A0A075B6S2|KVD29_HUMAN Immunoglobulin kappa variable 2D-29 OS=Homo sapiens OX=9606 GN=IGKV2D-29 PE=3 SV=1;sp|A0A0A0MRZ7|KVD26_HUMAN Immunoglobulin kap		5	1	1	28.3	9.2	9.2	13.085	0	36.105		+	5.56573	6.85e-05	7.43432	15.0439	32.9457	33.3659	32.0868	33.0502	24.7057	26.6449	24.2015	24.5845	32.0172	33.0142	33.535	33.4171	26.4429	25.8061	24.8683	25.1289	33.1172	34.1142	34.635	34.5171	32.0172	33.0141	33.535	33.4171	26.4429	25.8061	24.8683
954	Q9NZM4	Q9NZM4	Glioma tumor suppressor candidate region gene 1 protein	GLTSCR1		sp|Q9NZM4|BICRA_HUMAN BRD4-interacting chromatin-remodeling complex-associated protein OS=Homo sapiens OX=9606 GN=BICRA PE=1 SV=2		26	26	26	27.6	27.6	27.6	158.49	0	199.74	yes	+	5.70253	6.37e-05	5.07299	15.8731	23.9777	23.8633	24.4265	24.3477	17.6367	18.4717	19.4932	18.8463	23.5311	23.6032	24.431	24.3507	18.3596	19.3124	18.7917	19.1603	24.6311	24.7032	25.531	25.4507	23.5311	23.6032	24.431	24.3507	NaN	NaN	NaN
794	Q06830;Q13162	Q06830	Peroxiredoxin-1	PRDX1		sp|Q06830|PRDX1_HUMAN Peroxiredoxin-1 OS=Homo sapiens OX=9606 GN=PRDX1 PE=1 SV=1		12	12	11	60.8	60.8	55.3	22.11	0	91.155		+	4.71323	0.000310544	1.23795	10.7298	25.5167	25.3194	25.2942	25.3599	23.9229	23.9062	23.7446	23.7714	24.9326	24.6887	24.9106	24.9569	23.4337	23.5133	23.7352	23.8549	26.0326	25.7887	26.0106	26.057	24.9326	24.6887	24.9106	24.957	23.4336	23.5133	23.7352
490	P11021	P11021	78 kDa glucose-regulated protein	HSPA5		sp|P11021|BIP_HUMAN Endoplasmic reticulum chaperone BiP OS=Homo sapiens OX=9606 GN=HSPA5 PE=1 SV=2		25	24	24	45.4	43	43	72.332	0	218.63		+	2.34125	0.023317	0.723869	3.78606	24.9923	24.9744	25.1612	25.2162	23.7914	23.9162	24.4738	24.4341	25.2921	25.2541	25.4301	25.3222	24.3061	24.2487	24.9516	24.8968	26.3921	26.3542	26.5301	26.4222	25.2921	25.2541	25.4301	25.3222	24.3061	24.2487	24.9516
471	P08238;Q58FF7	P08238	Heat shock protein HSP 90-beta	HSP90AB1		sp|P08238|HS90B_HUMAN Heat shock protein HSP 90-beta OS=Homo sapiens OX=9606 GN=HSP90AB1 PE=1 SV=4		21	21	12	33.8	33.8	21	83.263	0	270.83		+	2.02396	0.0433839	0.738405	3.18621	25.5667	25.5041	25.8565	25.7757	24.9701	24.7196	24.855	24.8499	25.0621	24.9091	24.857	24.9609	23.9098	23.7302	24.5791	24.6163	26.1621	26.0091	25.957	26.0609	25.0621	24.9091	24.857	24.9609	23.9099	23.7302	24.5791
925	Q99623	Q99623	Prohibitin-2	PHB2		sp|Q99623|PHB2_HUMAN Prohibitin-2 OS=Homo sapiens OX=9606 GN=PHB2 PE=1 SV=2		16	16	16	60.2	60.2	60.2	33.296	0	163.67			0.583613	0.438473	0.1384	0.680282	24.466	24.3556	24.2539	24.1208	23.8871	24.0146	24.307	24.3627	22.99	23.2196	23.4919	23.6416	22.8691	23.0901	23.2897	23.5407	24.09	24.3196	24.5919	24.7416	22.99	23.2196	23.4919	23.6416	22.8691	23.0901	23.2897
781	Q02413	Q02413	Desmoglein-1	DSG1		sp|Q02413|DSG1_HUMAN Desmoglein-1 OS=Homo sapiens OX=9606 GN=DSG1 PE=1 SV=2		20	20	20	27.6	27.6	27.6	113.75	0	276.36			0.0385131	1	-0.51566	-1.56024	24.9555	24.7752	24.9491	24.9008	25.2915	25.0483	25.8401	25.7323	25.6767	25.5214	24.4374	24.4975	25.4779	25.6244	25.5995	25.4938	26.7767	26.6214	25.5374	25.5975	25.6767	25.5214	24.4374	24.4975	25.4779	25.6244	25.5995
695	P60842;Q14240	P60842	Eukaryotic initiation factor 4A-I	EIF4A1		sp|P60842|IF4A1_HUMAN Eukaryotic initiation factor 4A-I OS=Homo sapiens OX=9606 GN=EIF4A1 PE=1 SV=1		23	23	20	61.3	61.3	55.2	46.153	0	268.92		+	1.8739	0.0561817	0.356934	2.91693	24.2845	24.045	24.4361	24.4847	24.3671	24.2162	23.9653	23.8167	23.6103	23.8018	24.1305	23.9829	23.4951	23.6453	23.5414	23.4161	24.7103	24.9018	25.2305	25.0829	23.6103	23.8018	24.1305	23.9829	23.4951	23.6453	23.5414
543	P21333	P21333	Filamin-A	FLNA		sp|P21333|FLNA_HUMAN Filamin-A OS=Homo sapiens OX=9606 GN=FLNA PE=1 SV=4		44	44	42	26.8	26.8	25.2	280.74	0	323.31	yes	+	4.79862	0.000267259	2.45337	11.1032	24.5088	24.8166	25.5602	25.3841	22.0267	21.5388	22.9852	22.2077	24.9134	24.9709	25.1428	24.5777	22.1117	22.1386	22.7473	22.7936	26.0134	26.0709	26.2428	25.6777	24.9134	24.9709	25.1428	24.5777	22.1117	22.1386	22.7473
619	P39023;Q92901	P39023	60S ribosomal protein L3	RPL3		sp|P39023|RL3_HUMAN 60S ribosomal protein L3 OS=Homo sapiens OX=9606 GN=RPL3 PE=1 SV=2		12	12	12	30	30	30	46.108	0	158.24		+	3.00396	0.00713875	0.81643	5.21704	23.9895	23.882	24.4305	24.3283	23.0066	22.5128	23.082	22.9137	23.6791	23.4848	23.7162	23.4052	22.596	22.4519	23.0211	22.9506	24.7791	24.5848	24.8162	24.5052	23.6791	23.4848	23.7162	23.4052	22.596	22.4519	23.0211
450	P05783;CON__sw|HIT000015463_CONT|CONT_Tax_Id=9606	P05783	Keratin, type I cytoskeletal 18	KRT18		sp|P05783|K1C18_HUMAN Keratin, type I cytoskeletal 18 OS=Homo sapiens OX=9606 GN=KRT18 PE=1 SV=2		25	24	16	64.4	62.8	48.8	48.057	0	323.31			0.219189	0.804156	-0.0661569	-0.274882	24.6013	24.7469	25.3002	25.1566	24.6627	24.5475	23.0652	22.5872	21.8122	21.733	21.3992	21.3252	22.0398	21.6467	21.7896	21.0581	22.9122	22.833	22.4992	22.4252	21.8122	21.733	21.3992	21.3251	22.0398	21.6467	21.7896
457	P06748	P06748	Nucleophosmin	NPM1		sp|P06748|NPM_HUMAN Nucleophosmin OS=Homo sapiens OX=9606 GN=NPM1 PE=1 SV=2		11	11	11	43.9	43.9	43.9	32.575	0	86.515			1.21691	0.159867	0.502852	1.80344	25.0242	25.1744	25.0687	24.8087	24.5929	24.1465	23.8738	23.8634	24.3242	23.5062	24.6892	24.5391	23.715	23.5423	23.9747	23.8153	25.4242	24.6062	25.7892	25.6391	24.3242	23.5062	24.6892	24.5391	23.715	23.5423	23.9747
560	P25705	P25705	ATP synthase subunit alpha, mitochondrial	ATP5A1		sp|P25705|ATPA_HUMAN ATP synthase subunit alpha, mitochondrial OS=Homo sapiens OX=9606 GN=ATP5F1A PE=1 SV=1		20	20	20	40.5	40.5	40.5	59.75	0	237.4			0.355943	0.650779	0.0542607	0.155901	24.1432	24.3624	24.0002	24.1169	23.9845	23.9652	23.9209	24.2145	23.8122	24.0637	25.0641	25.0008	24.2032	24.189	24.6922	24.6394	24.9122	25.1637	26.1641	26.1008	23.8122	24.0637	25.0641	25.0008	24.2032	24.189	24.6922
855	Q16891	Q16891	MICOS complex subunit MIC60	IMMT		sp|Q16891|MIC60_HUMAN MICOS complex subunit MIC60 OS=Homo sapiens OX=9606 GN=IMMT PE=1 SV=1		6	6	6	9.5	9.5	9.5	83.677	0	39.936	yes	+	5.41531	8.48e-05	12.9537	14.18	32.7206	32.4594	32.6548	32.0485	30.32	18.509	18.8029	19.1821	32.3015	32.0886	29.6894	32.4462	18.9472	16.8132	19.6982	19.2524	33.4015	33.1886	30.7894	33.5462	32.3015	32.0886	29.6894	32.4462	NaN	NaN	NaN
865	Q68CP9	Q68CP9	AT-rich interactive domain-containing protein 2	ARID2	yes	sp|Q68CP9|ARID2_HUMAN AT-rich interactive domain-containing protein 2 OS=Homo sapiens OX=9606 GN=ARID2 PE=1 SV=2		27	27	27	25.8	25.8	25.8	197.39	0	247	yes	+	4.85679	0.000258365	6.59774	11.3643	24.6721	24.6396	25.8296	25.8399	18.9907	17.3846	17.9127	17.2437	24.1882	23.7338	24.3469	24.2904	18.4664	15.976	18.2496	17.4762	25.2882	24.8338	25.4469	25.3904	24.1882	23.7338	24.3469	24.2904	NaN	NaN	NaN
423	P02452;CON__sw|Q862S4_CONT|CONT_Q862S4;P02458	P02452	Collagen alpha-1(I) chain	COL1A1		sp|P02452|CO1A1_HUMAN Collagen alpha-1(I) chain OS=Homo sapiens OX=9606 GN=COL1A1 PE=1 SV=5		22	22	22	23.1	23.1	23.1	138.94	0	228.34	yes	+	2.75174	0.0113678	8.12052	4.63949	23.7231	22.2683	23.3994	21.9118	22.6444	23.2767	18.7148	19.762	24.359	25.7532	30.8761	30.7203	20.0169	20.5903	18.4	20.2194	25.459	26.8532	31.9761	31.8203	24.359	25.7532	30.8761	30.7203	20.0169	20.5903	18.4
545	P22061	P22061	Protein-L-isoaspartate(D-aspartate) O-methyltransferase	PCMT1		sp|P22061|PIMT_HUMAN Protein-L-isoaspartate(D-aspartate) O-methyltransferase OS=Homo sapiens OX=9606 GN=PCMT1 PE=1 SV=4		11	11	11	56.8	56.8	56.8	24.636	0	112.64		+	2.34307	0.0235613	1.08058	3.78962	23.9256	23.8453	23.5656	23.8155	22.3207	21.5653	21.8833	21.8655	22.7492	22.5999	23.0793	22.8984	21.7137	21.0131	22.1753	22.1025	23.8493	23.6999	24.1793	23.9984	22.7493	22.5999	23.0793	22.8984	21.7137	21.0131	22.1753
966	Q9ULJ6;Q8NF64	Q9ULJ6	Zinc finger MIZ domain-containing protein 1	ZMIZ1		sp|Q9ULJ6|ZMIZ1_HUMAN Zinc finger MIZ domain-containing protein 1 OS=Homo sapiens OX=9606 GN=ZMIZ1 PE=1 SV=3		10	10	10	11.1	11.1	11.1	115.48	0	159.57	yes	+	6.06226	3.4e-05	6.70803	18.2685	24.3494	24.2952	24.1032	23.9531	18.5441	17.8233	17.8435	17.8761	25.2548	25.0982	25.2419	25.0287	19.3286	17.9424	17.7705	18.7501	26.3548	26.1982	26.3419	26.1287	25.2548	25.0982	25.2419	25.0287	NaN	NaN	NaN
446	P05387	P05387	60S acidic ribosomal protein P2	RPLP2		sp|P05387|RLA2_HUMAN 60S acidic ribosomal protein P2 OS=Homo sapiens OX=9606 GN=RPLP2 PE=1 SV=1		6	6	6	78.3	78.3	78.3	11.665	0	101.54			1.15641	0.177155	0.427065	1.70271	25.1471	25.1573	24.489	24.7914	23.6952	23.5493	23.8221	23.8151	23.1493	23.2306	23.9305	24.0304	23.0044	22.9653	23.3108	23.352	24.2493	24.3306	25.0305	25.1304	23.1493	23.2306	23.9305	24.0304	23.0044	22.9653	23.3108
728	P62701;Q8TD47;P22090	P62701	40S ribosomal protein S4, X isoform	RPS4X		sp|P62701|RS4X_HUMAN 40S ribosomal protein S4, X isoform OS=Homo sapiens OX=9606 GN=RPS4X PE=1 SV=2		14	14	14	50.2	50.2	50.2	29.597	0	97.129			1.25678	0.153884	0.273001	1.86969	23.9137	23.7908	23.8693	23.8275	23.4751	22.7434	23.2659	23.2744	23.3704	23.4082	23.3318	23.3872	22.9012	22.8128	23.416	23.2757	24.4704	24.5082	24.4318	24.4872	23.3704	23.4082	23.3318	23.3872	22.9012	22.8128	23.416
536	P19338	P19338	Nucleolin	NCL		sp|P19338|NUCL_HUMAN Nucleolin OS=Homo sapiens OX=9606 GN=NCL PE=1 SV=3		13	13	13	23	23	23	76.613	0	99.378		+	1.69066	0.0741901	0.759467	2.59797	23.8878	23.9775	22.4454	22.5634	22.7418	23.0764	22.1063	22.3164	21.5151	21.8007	22.081	22.8317	21.2856	21.473	21.1132	21.3189	22.6151	22.9007	23.181	23.9317	21.5151	21.8007	22.081	22.8317	21.2856	21.473	21.1132
657	P49411	P49411	Elongation factor Tu, mitochondrial	TUFM		sp|P49411|EFTU_HUMAN Elongation factor Tu, mitochondrial OS=Homo sapiens OX=9606 GN=TUFM PE=1 SV=2		14	14	14	35.4	35.4	35.4	49.541	0	97.769		+	1.3553	0.135448	0.636963	2.03336	23.4325	23.0914	23.3828	23.154	22.709	22.4506	22.756	22.552	22.5632	22.4898	22.818	23.0769	21.613	21.6204	22.7052	22.4615	23.6632	23.5898	23.918	24.1769	22.5632	22.4898	22.818	23.0769	21.613	21.6204	22.7052
662	P50454	P50454	Serpin H1	SERPINH1		sp|P50454|SERPH_HUMAN Serpin H1 OS=Homo sapiens OX=9606 GN=SERPINH1 PE=1 SV=2		12	12	12	42.8	42.8	42.8	46.44	0	106.76			0.377418	0.635332	0.0532942	0.212556	23.7545	23.7094	23.8243	23.5304	23.3339	23.1906	23.3185	23.4251	23.4202	23.4232	24.0589	23.7035	23.1645	23.353	23.9107	23.9645	24.5202	24.5232	25.159	24.8035	23.4202	23.4232	24.059	23.7035	23.1645	23.353	23.9107
452	P06576	P06576	ATP synthase subunit beta, mitochondrial	ATP5B		sp|P06576|ATPB_HUMAN ATP synthase subunit beta, mitochondrial OS=Homo sapiens OX=9606 GN=ATP5F1B PE=1 SV=3		16	16	16	46.5	46.5	46.5	56.559	0	163.41			0.297125	0.726914	-0.00594616	-0.0117984	23.1323	23.1015	23.2271	23.3902	23.1154	23.045	22.7789	22.8239	22.7172	22.6548	23.8904	24.0187	22.8277	22.643	23.8301	24.0041	23.8173	23.7548	24.9904	25.1187	22.7172	22.6548	23.8904	24.0187	22.8277	22.643	23.8301
946	Q9NPI1	Q9NPI1	Bromodomain-containing protein 7	BRD7	yes	sp|Q9NPI1|BRD7_HUMAN Bromodomain-containing protein 7 OS=Homo sapiens OX=9606 GN=BRD7 PE=1 SV=1		16	16	16	32.9	32.9	32.9	74.138	0	191.62	yes	+	3.72451	0.0018491	4.68994	7.15079	23.546	23.4215	25.8662	25.0125	18.4465	18.2997	20.2627	20.0204	23.0091	22.6567	23.0269	22.6759	19.8528	18.037	18.0214	16.6977	24.1091	23.7567	24.1269	23.7759	23.0091	22.6567	23.0269	22.6759	19.8527	NaN	NaN
544	P21796	P21796	Voltage-dependent anion-selective channel protein 1	VDAC1		sp|P21796|VDAC1_HUMAN Voltage-dependent anion-selective channel protein 1 OS=Homo sapiens OX=9606 GN=VDAC1 PE=1 SV=2		12	12	12	50.5	50.5	50.5	30.772	0	128.34		+	1.93203	0.0516006	1.2769	3.02029	23.3215	23.4171	23.3313	23.269	22.5598	21.8312	21.8928	21.8892	22.4304	22.6877	23.1532	23.3473	20.8861	21.1099	22.3018	22.213	23.5304	23.7877	24.2532	24.4473	22.4304	22.6877	23.1532	23.3473	20.8861	21.1099	22.3018
517	P15880	P15880	40S ribosomal protein S2	RPS2		sp|P15880|RS2_HUMAN 40S ribosomal protein S2 OS=Homo sapiens OX=9606 GN=RPS2 PE=1 SV=2		6	6	6	22.5	22.5	22.5	31.324	0	172.12		+	3.65792	0.00204206	1.29711	6.9518	23.7326	24.3427	23.6946	24.0696	23.055	23.1966	22.8991	23.0239	23.9466	24.1716	24.1222	24.6648	22.7238	22.8077	22.9853	23.2	25.0466	25.2716	25.2222	25.7648	23.9466	24.1716	24.1222	24.6648	22.7238	22.8077	22.9853
425	P02545	P02545	Prelamin-A/C;Lamin-A/C	LMNA		sp|P02545|LMNA_HUMAN Prelamin-A/C OS=Homo sapiens OX=9606 GN=LMNA PE=1 SV=1		23	23	22	40.4	40.4	40.4	74.139	0	154.12			0.0475756	1	-0.258916	-1.41247	23.5456	23.502	23.6109	23.5285	23.9665	23.8004	23.5095	23.2554	23.5482	23.5121	23.5026	23.2453	24.043	23.9632	23.4335	23.4041	24.6482	24.6121	24.6026	24.3453	23.5482	23.5121	23.5026	23.2453	24.043	23.9632	23.4335
750	P63104	P63104	14-3-3 protein zeta/delta	YWHAZ		sp|P63104|1433Z_HUMAN 14-3-3 protein zeta/delta OS=Homo sapiens OX=9606 GN=YWHAZ PE=1 SV=1		6	6	4	33.1	33.1	25.7	27.745	0	65.005			0.0580758	1	-0.684639	-1.27233	21.7362	21.784	21.8061	21.5534	22.2969	22.4504	21.8233	21.8873	20.5333	20.9701	22.4645	22.6138	22.1926	22.6703	22.1345	22.3229	21.6333	22.0701	23.5645	23.7138	20.5333	20.9701	22.4645	22.6138	22.1926	22.6703	22.1345
902	Q92785	Q92785	Zinc finger protein ubi-d4	DPF2	yes	sp|Q92785|REQU_HUMAN Zinc finger protein ubi-d4 OS=Homo sapiens OX=9606 GN=DPF2 PE=1 SV=2		16	16	16	60.4	60.4	60.4	44.155	0	236.85	yes	+	1.72774	0.071048	3.81038	2.66176	25.094	26.0113	25.3397	25.4467	19.2943	18.5352	18.9059	17.7497	23.1993	23.5975	24.9363	24.8617	22.6172	22.7114	18.5654	17.4593	24.2993	24.6975	26.0363	25.9617	23.1993	23.5975	24.9363	24.8617	22.6172	22.7114	NaN
892	Q8WUB8	Q8WUB8	PHD finger protein 10	PHF10	yes	sp|Q8WUB8|PHF10_HUMAN PHD finger protein 10 OS=Homo sapiens OX=9606 GN=PHF10 PE=1 SV=3		7	7	7	14.1	14.1	14.1	56.05	0	87.971	yes	+	6.48623	1.65e-05	4.23112	21.5432	23.6751	23.5429	24.0533	23.8462	18.3891	16.2294	17.3165	18.7899	22.1148	22.0409	22.3793	22.3517	18.2142	18.3591	17.6054	17.7835	23.2148	23.1409	23.4793	23.4517	22.1148	22.0409	22.3793	22.3517	NaN	NaN	NaN
941	Q9H8M2	Q9H8M2	Bromodomain-containing protein 9	BRD9	yes	sp|Q9H8M2|BRD9_HUMAN Bromodomain-containing protein 9 OS=Homo sapiens OX=9606 GN=BRD9 PE=1 SV=2		9	9	9	28	28	28	66.999	0	67.632	yes	+	4.66549	0.000331554	4.67759	10.5261	22.9131	22.8507	23.3717	23.4749	17.1825	16.8853	17.7665	18.1263	22.4494	22.4927	23.2767	23.1187	17.5356	17.7009	18.1232	19.2674	23.5494	23.5927	24.3767	24.2187	22.4494	22.4927	23.2767	23.1187	NaN	NaN	NaN
817	Q13347	Q13347	Eukaryotic translation initiation factor 3 subunit I	EIF3I		sp|Q13347|EIF3I_HUMAN Eukaryotic translation initiation factor 3 subunit I OS=Homo sapiens OX=9606 GN=EIF3I PE=1 SV=1		9	9	9	34.2	34.2	34.2	36.501	0	65.17	yes	+	1.66682	0.0767919	2.85582	2.55716	22.6805	22.8742	22.6554	22.1777	20.4846	20.8321	20.5978	21.1694	21.5429	21.4295	21.3713	21.516	17.8419	15.7943	20.5011	20.2993	22.6429	22.5295	22.4714	22.6161	21.5429	21.4295	21.3714	21.5161	NaN	NaN	20.5011
784	Q02878	Q02878	60S ribosomal protein L6	RPL6		sp|Q02878|RL6_HUMAN 60S ribosomal protein L6 OS=Homo sapiens OX=9606 GN=RPL6 PE=1 SV=3		12	12	12	36.5	36.5	36.5	32.728	0	86.545		+	4.19716	0.000830338	1.24988	8.70451	24.0971	24.0413	24.627	24.1985	22.6387	22.4353	22.567	22.3472	23.6075	23.4207	23.2873	23.5854	22.2489	21.9626	22.5466	22.1434	24.7075	24.5207	24.3873	24.6854	23.6075	23.4207	23.2873	23.5854	22.2489	21.9626	22.5466
757	P67809	P67809	Nuclease-sensitive element-binding protein 1	YBX1		sp|P67809|YBOX1_HUMAN Nuclease-sensitive element-binding protein 1 OS=Homo sapiens OX=9606 GN=YBX1 PE=1 SV=3		6	6	3	27.8	27.8	16.4	35.924	0	118.73			1.06563	0.205062	0.487119	1.55071	23.4123	23.2815	22.5571	22.547	22.0754	21.7955	21.6059	21.5368	22.4499	21.6888	21.8795	21.2696	21.7714	21.4024	21.3486	20.8169	23.5499	22.7888	22.9795	22.3696	22.4499	21.6888	21.8795	21.2696	21.7714	21.4024	21.3486
775	Q00610;P53675	Q00610	Clathrin heavy chain 1	CLTC		sp|Q00610|CLH1_HUMAN Clathrin heavy chain 1 OS=Homo sapiens OX=9606 GN=CLTC PE=1 SV=5		21	21	21	17.4	17.4	17.4	191.61	0	141.33		+	1.52385	0.0960576	1.45884	2.3149	22.3433	22.4467	22.9903	23.272	21.4548	21.4036	21.8785	21.754	21.8093	21.8686	22.184	22.1438	20.4136	18.8406	21.6426	21.2736	22.9093	22.9686	23.284	23.2438	21.8094	21.8686	22.184	22.1438	20.4136	18.8406	21.6426
747	P62917	P62917	60S ribosomal protein L8	RPL8		sp|P62917|RL8_HUMAN 60S ribosomal protein L8 OS=Homo sapiens OX=9606 GN=RPL8 PE=1 SV=2		8	8	8	25.3	25.3	25.3	28.024	0	56.141		+	1.62273	0.0824975	0.631445	2.48201	22.9701	22.9226	23.6218	23.2005	22.5065	21.9525	22.2324	21.6957	23.1057	22.5584	22.2386	22.0685	22.0464	22.027	21.8064	21.5657	24.2057	23.6584	23.3387	23.1685	23.1057	22.5584	22.2386	22.0685	22.0464	22.027	21.8064
554	P23396	P23396	40S ribosomal protein S3	RPS3		sp|P23396|RS3_HUMAN 40S ribosomal protein S3 OS=Homo sapiens OX=9606 GN=RPS3 PE=1 SV=2		12	12	12	50.2	50.2	50.2	26.688	0	105.38		+	2.66678	0.0133388	0.611908	4.45463	22.9232	23.2499	22.8605	23.4243	22.46	22.6569	21.807	21.7577	23.0343	23.0804	22.9192	23.1207	22.4975	22.7596	22.168	22.2819	24.1343	24.1804	24.0192	24.2207	23.0343	23.0804	22.9192	23.1207	22.4975	22.7596	22.168
467	P07900;Q14568;Q58FF6;Q58FG0;Q58FG1	P07900	Heat shock protein HSP 90-alpha	HSP90AA1		sp|P07900|HS90A_HUMAN Heat shock protein HSP 90-alpha OS=Homo sapiens OX=9606 GN=HSP90AA1 PE=1 SV=5		19	13	13	29.1	19.7	19.7	84.659	0	120.91		+	1.81307	0.0603194	0.717846	2.80996	23.7981	23.6971	24.0459	23.913	23.5041	23.1789	23.0988	23.1197	23.3531	22.9968	23.2801	23.2699	22.1367	22.0381	22.9335	22.9201	24.4531	24.0968	24.3801	24.3699	23.3531	22.9968	23.2801	23.2698	22.1367	22.0381	22.9335
748	P62937	P62937	Peptidyl-prolyl cis-trans isomerase A;Peptidyl-prolyl cis-trans isomerase A, N-terminally processed	PPIA		sp|P62937|PPIA_HUMAN Peptidyl-prolyl cis-trans isomerase A OS=Homo sapiens OX=9606 GN=PPIA PE=1 SV=2		5	5	5	29.1	29.1	29.1	18.012	0	37.591		+	1.49102	0.10085	0.367439	2.25979	22.19	22.5535	22.3786	22.7042	21.9539	22.3106	21.4493	21.6405	22.0501	22.1075	22.5242	22.5945	21.9399	22.1892	21.8467	21.8308	23.1501	23.2075	23.6242	23.6945	22.0501	22.1075	22.5242	22.5945	21.9399	22.1892	21.8467
673	P52272	P52272	Heterogeneous nuclear ribonucleoprotein M	HNRNPM		sp|P52272|HNRPM_HUMAN Heterogeneous nuclear ribonucleoprotein M OS=Homo sapiens OX=9606 GN=HNRNPM PE=1 SV=3		10	10	10	20.8	20.8	20.8	77.515	0	80.73			0.732056	0.33897	0.348534	0.9675	21.9242	21.763	22.1661	22.2399	21.7584	21.7531	21.7482	21.5741	21.1932	21.0049	22.176	22.0037	20.9424	20.8213	21.662	21.5581	22.2932	22.1049	23.276	23.1037	21.1932	21.0049	22.176	22.0037	20.9424	20.8213	21.662
407	P00338;Q6ZMR3;P07864	P00338	L-lactate dehydrogenase A chain	LDHA		sp|P00338|LDHA_HUMAN L-lactate dehydrogenase A chain OS=Homo sapiens OX=9606 GN=LDHA PE=1 SV=2		13	13	11	48.2	48.2	40.7	36.688	0	137.4			1.11554	0.190524	0.450256	1.63445	22.8823	22.7589	23.1295	23.1871	23.017	22.8008	22.5476	22.8942	24.4515	24.6969	24.6544	24.6536	23.7355	23.6588	24.6343	24.6268	25.5515	25.7969	25.7544	25.7537	24.4515	24.6969	24.6544	24.6537	23.7355	23.6588	24.6343
508	P13639	P13639	Elongation factor 2	EEF2		sp|P13639|EF2_HUMAN Elongation factor 2 OS=Homo sapiens OX=9606 GN=EEF2 PE=1 SV=4		12	12	12	19.6	19.6	19.6	95.337	0	116.19			0.246391	0.781886	-0.0264931	-0.176201	22.7428	22.7785	22.8867	23.1139	22.7569	22.6848	22.7819	23.1842	22.4824	22.3804	22.9348	22.8773	22.6023	22.6693	22.8615	22.6478	23.5824	23.4804	24.0348	23.9773	22.4824	22.3804	22.9348	22.8773	22.6023	22.6693	22.8615
558	P25311	P25311	Zinc-alpha-2-glycoprotein	AZGP1		sp|P25311|ZA2G_HUMAN Zinc-alpha-2-glycoprotein OS=Homo sapiens OX=9606 GN=AZGP1 PE=1 SV=2		10	10	10	45	45	45	34.258	0	116.18			0.0203453	1	-0.487625	-2.00701	23.2192	23.318	23.3633	23.0736	23.92	23.8751	24.2361	24.0762	23.9215	23.6888	22.9044	23.0997	23.8847	23.7907	23.9706	23.9188	25.0215	24.7888	24.0044	24.1997	23.9215	23.6888	22.9044	23.0997	23.8847	23.7907	23.9706
589	P31944	P31944	Caspase-14;Caspase-14 subunit p17, mature form;Caspase-14 subunit p10, mature form;Caspase-14 subunit p20, intermediate form;Caspase-14 subunit p8, intermediate form	CASP14		sp|P31944|CASPE_HUMAN Caspase-14 OS=Homo sapiens OX=9606 GN=CASP14 PE=1 SV=2		14	14	14	52.1	52.1	52.1	27.679	0	135.66			0.0017313	1	-0.690098	-3.90292	23.3934	23.3834	23.6431	23.4906	24.4651	24.1604	24.3122	24.3439	23.9759	23.6247	23.2627	23.2518	24.2763	24.2436	24.2526	24.1028	25.0759	24.7247	24.3627	24.3518	23.9759	23.6247	23.2627	23.2517	24.2763	24.2437	24.2526
514	P14923;P35222	P14923	Junction plakoglobin	JUP		sp|P14923|PLAK_HUMAN Junction plakoglobin OS=Homo sapiens OX=9606 GN=JUP PE=1 SV=3		25	25	25	44	44	44	81.744	0	208.51			0.0939811	0.96051	-0.471314	-0.928086	22.691	22.9165	23.3472	23.3831	24.2141	24.0459	24.4447	24.5096	24.7057	24.8115	23.1727	22.9374	24.5002	24.6424	24.1722	24.1978	25.8057	25.9115	24.2727	24.0374	24.7057	24.8115	23.1727	22.9375	24.5002	24.6423	24.1722
901	Q92784	Q92784	Zinc finger protein DPF3	DPF3	yes	sp|Q92784|DPF3_HUMAN Zinc finger protein DPF3 OS=Homo sapiens OX=9606 GN=DPF3 PE=1 SV=3		5	5	5	17.5	17.5	17.5	43.084	0	76.437	yes	+	3.82865	0.00168953	4.50056	7.47131	23.3581	23.1869	23.3568	23.2552	17.2221	17.8513	18.1388	17.9642	22.1404	21.9785	23.0307	22.8342	16.7264	17.4826	18.6636	19.1089	23.2404	23.0785	24.1307	23.9342	22.1404	21.9785	23.0306	22.8342	NaN	NaN	NaN
486	P10412;P22492;Q02539	P10412	Histone H1.4	HIST1H1E		sp|P10412|H14_HUMAN Histone H1.4 OS=Homo sapiens OX=9606 GN=HIST1H1E PE=1 SV=2		6	6	1	23.3	23.3	7.3	21.865	0	41.851		+	2.61549	0.0147521	1.13326	4.34522	24.8588	24.9354	24.5564	24.4508	23.5284	23.1156	22.8314	22.5369	24.9967	24.9957	24.2467	24.3435	23.7735	23.7879	23.3704	23.1178	26.0968	26.0957	25.3467	25.4435	24.9968	24.9957	24.2467	24.3435	23.7735	23.7879	23.3704
725	P62424	P62424	60S ribosomal protein L7a	RPL7A		sp|P62424|RL7A_HUMAN 60S ribosomal protein L7a OS=Homo sapiens OX=9606 GN=RPL7A PE=1 SV=2		11	11	11	28.9	28.9	28.9	29.995	0	82.255		+	3.76259	0.00190562	0.98832	7.26664	24.2386	24.1538	24.6925	24.412	22.8384	22.5155	22.828	22.8398	23.9312	23.6828	23.7065	23.5375	22.6572	22.5286	23.0374	22.6816	25.0312	24.7828	24.8065	24.6375	23.9312	23.6828	23.7065	23.5375	22.6572	22.5286	23.0374
535	P18621	P18621	60S ribosomal protein L17	RPL17		sp|P18621|RL17_HUMAN 60S ribosomal protein L17 OS=Homo sapiens OX=9606 GN=RPL17 PE=1 SV=3		4	4	4	28.3	28.3	28.3	21.397	0	29.362		+	4.87776	0.00025986	1.1599	11.4599	22.5535	22.2041	23.0587	23.07	20.9171	21.2633	21.3991	21.3939	22.4241	22.3527	22.3943	22.2462	21.0894	21.4402	21.0158	21.2323	23.5241	23.4527	23.4943	23.3462	22.4241	22.3527	22.3943	22.2462	21.0895	21.4402	21.0158
636	P45880	P45880	Voltage-dependent anion-selective channel protein 2	VDAC2		sp|P45880|VDAC2_HUMAN Voltage-dependent anion-selective channel protein 2 OS=Homo sapiens OX=9606 GN=VDAC2 PE=1 SV=2		5	5	5	21.8	21.8	21.8	31.566	0	37.091		+	2.27937	0.0261304	1.02406	3.66542	22.9213	22.6226	23.0755	23.2225	22.0128	21.5556	21.7123	21.5168	22.3633	22.6366	22.55	22.8493	21.0361	21.2229	22.0057	22.0384	23.4633	23.7366	23.65	23.9493	22.3633	22.6366	22.55	22.8493	21.0361	21.2229	22.0057
443	P05141;P12235;Q9H0C2	P05141;P12235	ADP/ATP translocase 2;ADP/ATP translocase 2, N-terminally processed;ADP/ATP translocase 1	SLC25A5;SLC25A4		sp|P05141|ADT2_HUMAN ADP/ATP translocase 2 OS=Homo sapiens OX=9606 GN=SLC25A5 PE=1 SV=7;sp|P12235|ADT1_HUMAN ADP/ATP translocase 1 OS=Homo sapiens OX=9606 GN=SLC25A4 PE=1 SV=4		6	6	3	20.8	20.8	10.7	32.852	0	39.161		+	1.27419	0.14901	0.611699	1.8986	23.2831	23.2802	23.747	23.4029	22.6518	22.5256	22.413	22.2436	22.5787	22.4474	23.1988	23.2856	21.7089	22.0153	22.7048	22.6346	23.6787	23.5474	24.2988	24.3856	22.5787	22.4474	23.1988	23.2856	21.7089	22.0153	22.7048
430	P04083	P04083	Annexin A1	ANXA1		sp|P04083|ANXA1_HUMAN Annexin A1 OS=Homo sapiens OX=9606 GN=ANXA1 PE=1 SV=2		17	17	17	50.3	50.3	50.3	38.714	0	162.88			0.237532	0.788757	-0.110145	-0.207395	25.0017	24.9291	25.5897	25.567	24.0355	24.1135	24.8501	24.6706	24.2462	24.3261	24.9826	25.0203	24.0239	23.7998	25.6562	25.5359	25.3462	25.4261	26.0826	26.1203	24.2462	24.3261	24.9826	25.0203	24.0239	23.7998	25.6562
512	P14625;Q58FF3	P14625	Endoplasmin	HSP90B1		sp|P14625|ENPL_HUMAN Endoplasmin OS=Homo sapiens OX=9606 GN=HSP90B1 PE=1 SV=1		17	15	15	25.8	23.7	23.7	92.468	0	92.172			0.749447	0.32736	0.420695	0.999572	22.6492	22.5787	22.727	22.6207	21.7654	22.0133	21.9428	21.934	21.4065	21.7921	22.5919	22.5302	21.0895	21.1756	22.1153	22.2575	22.5065	22.8921	23.6919	23.6302	21.4065	21.7921	22.5919	22.5302	21.0895	21.1756	22.1153
481	P62987;P62979;P0CG47;P0CG48	P62987;P62979;P0CG47;P0CG48	Ubiquitin-60S ribosomal protein L40;Ubiquitin;60S ribosomal protein L40;Ubiquitin-40S ribosomal protein S27a;Ubiquitin;40S ribosomal protein S27a;Polyubiquitin-B;Ubiquitin;Polyubiquitin-C;Ubiquitin	UBA52;RPS27A;UBB;UBC		sp|P62987|RL40_HUMAN Ubiquitin-60S ribosomal protein L40 OS=Homo sapiens OX=9606 GN=UBA52 PE=1 SV=2;sp|P62979|RS27A_HUMAN Ubiquitin-40S ribosomal protein S27a OS=Homo sapiens OX=9606 GN=RPS27A PE=1 SV=2;sp|P0CG47|UBB_HUMAN Polyubiquitin-B OS=Homo sapiens O		4	4	4	31.2	31.2	31.2	14.728	0	138.65		+	2.88952	0.00892648	0.424334	4.94947	25.3551	25.3906	25.8175	25.619	25.2632	24.9236	24.7512	24.6618	25.2445	25.1848	25.1598	24.9615	24.8458	24.6826	24.7609	24.564	26.3445	26.2848	26.2598	26.0615	25.2445	25.1848	25.1598	24.9615	24.8458	24.6826	24.7609
601	P35232	P35232	Prohibitin	PHB		sp|P35232|PHB_HUMAN Prohibitin OS=Homo sapiens OX=9606 GN=PHB PE=1 SV=1		12	12	12	56.2	56.2	56.2	29.804	0	91.263			0.986175	0.235108	0.571516	1.41623	23.2425	23.6151	23.2607	23.5578	23.062	23.0062	22.1784	22.8662	21.9868	21.8863	23.0491	23.172	21.5582	21.6439	22.1199	22.486	23.0868	22.9863	24.1491	24.2721	21.9868	21.8862	23.049	23.1721	21.5582	21.6439	22.1199
531	P17987	P17987	T-complex protein 1 subunit alpha	TCP1		sp|P17987|TCPA_HUMAN T-complex protein 1 subunit alpha OS=Homo sapiens OX=9606 GN=TCP1 PE=1 SV=1		16	16	16	45.7	45.7	45.7	60.343	0	138.06			1.23287	0.15763	0.451045	1.82996	23.433	23.2867	23.4069	23.614	22.7584	22.8467	23.1265	22.8532	21.8044	21.9422	22.5382	22.5642	21.4886	21.5958	21.804	22.1564	22.9044	23.0422	23.6382	23.6642	21.8044	21.9422	22.5382	22.5642	21.4886	21.5958	21.804
733	P62826	P62826	GTP-binding nuclear protein Ran	RAN		sp|P62826|RAN_HUMAN GTP-binding nuclear protein Ran OS=Homo sapiens OX=9606 GN=RAN PE=1 SV=3		7	7	7	36.6	36.6	36.6	24.423	0	123.34		+	2.75908	0.0113841	0.474341	4.65569	24.416	24.532	24.4654	24.4069	23.987	23.8557	23.9327	24.143	24.5965	24.7706	24.7397	24.7707	24.069	24.1025	24.434	24.3746	25.6965	25.8706	25.8397	25.8707	24.5965	24.7706	24.7397	24.7707	24.069	24.1025	24.434
700	P84077;P61204	P84077;P61204	ADP-ribosylation factor 1;ADP-ribosylation factor 3	ARF1;ARF3		sp|P84077|ARF1_HUMAN ADP-ribosylation factor 1 OS=Homo sapiens OX=9606 GN=ARF1 PE=1 SV=2;sp|P61204|ARF3_HUMAN ADP-ribosylation factor 3 OS=Homo sapiens OX=9606 GN=ARF3 PE=1 SV=2		7	7	4	60.2	60.2	31.5	20.697	0	49.191		+	1.62101	0.0820208	0.601332	2.47908	22.4596	22.5977	22.7103	22.4252	22.2985	22.5086	22.1148	22.3915	22.8496	22.4597	23.1443	23.3704	22.1354	22.1819	22.3428	22.7586	23.9496	23.5597	24.2443	24.4704	22.8496	22.4597	23.1443	23.3704	22.1354	22.1819	22.3428
643	P46781	P46781	40S ribosomal protein S9	RPS9		sp|P46781|RS9_HUMAN 40S ribosomal protein S9 OS=Homo sapiens OX=9606 GN=RPS9 PE=1 SV=3		13	13	13	45.4	45.4	45.4	22.591	0	88.568		+	1.86451	0.0560742	0.179899	2.90034	22.744	22.8556	22.7643	22.6216	22.6332	22.6258	22.4056	22.6489	22.5667	22.4954	22.6197	22.6773	22.3548	22.4844	22.3017	22.4986	23.6667	23.5954	23.7197	23.7773	22.5667	22.4954	22.6197	22.6773	22.3548	22.4844	22.3017
708	P61978	P61978	Heterogeneous nuclear ribonucleoprotein K	HNRNPK		sp|P61978|HNRPK_HUMAN Heterogeneous nuclear ribonucleoprotein K OS=Homo sapiens OX=9606 GN=HNRNPK PE=1 SV=1		12	12	12	30	30	30	50.976	0	107.7		+	2.69614	0.0126896	0.717125	4.51799	22.413	22.9515	22.1861	22.3803	22.1703	22.6324	21.8686	22.6262	22.6434	22.5249	22.9797	22.5591	21.7247	21.8946	21.9252	22.2941	23.7434	23.6249	24.0797	23.6591	22.6434	22.5249	22.9797	22.5591	21.7247	21.8946	21.9252
586	P31151	P31151	Protein S100-A7	S100A7		sp|P31151|S10A7_HUMAN Protein S100-A7 OS=Homo sapiens OX=9606 GN=S100A7 PE=1 SV=4		9	9	5	63.4	63.4	32.7	11.471	0	65.208			0.155297	0.884857	-0.220173	-0.551401	22.9146	23.2292	23.5002	23.8201	23.8145	23.8973	22.6627	22.9495	22.3269	22.5839	23.1958	23.6464	23.3302	23.5305	22.3715	23.4013	23.4269	23.6839	24.2958	24.7464	22.3269	22.5838	23.1957	23.6464	23.3302	23.5305	22.3715
505	P12956	P12956	X-ray repair cross-complementing protein 6	XRCC6		sp|P12956|XRCC6_HUMAN X-ray repair cross-complementing protein 6 OS=Homo sapiens OX=9606 GN=XRCC6 PE=1 SV=2		9	9	9	22.5	22.5	22.5	69.842	0	68.458			0.1886	0.843734	-0.11827	-0.397834	22.0948	22.0835	22.0612	21.9449	22.1942	21.8538	22.2644	22.2295	21.5806	21.587	22.2898	22.506	21.801	21.8269	22.2916	22.5171	22.6806	22.687	23.3898	23.606	21.5806	21.587	22.2898	22.506	21.801	21.8269	22.2916
588	P31943;P55795	P31943	Heterogeneous nuclear ribonucleoprotein H;Heterogeneous nuclear ribonucleoprotein H, N-terminally processed	HNRNPH1		sp|P31943|HNRH1_HUMAN Heterogeneous nuclear ribonucleoprotein H OS=Homo sapiens OX=9606 GN=HNRNPH1 PE=1 SV=4		11	11	9	35.9	35.9	29.8	49.229	0	113.7			0.000356161	1	-0.739254	-5.41564	23.5582	23.614	23.3569	23.2584	24.1678	24.1885	24.0731	24.1865	22.892	22.8201	23.2315	23.384	23.875	23.8061	23.7746	23.829	23.992	23.9201	24.3315	24.484	22.892	22.8201	23.2315	23.384	23.875	23.8061	23.7745
440	P05089	P05089	Arginase-1	ARG1		sp|P05089|ARGI1_HUMAN Arginase-1 OS=Homo sapiens OX=9606 GN=ARG1 PE=1 SV=2		8	8	8	29.5	29.5	29.5	34.735	0	55.229			0.000315336	1	-1.37615	-5.54587	21.7537	21.8956	20.9894	21.0891	21.6551	21.8594	22.5772	22.5782	20.5017	20.9456	21.6497	21.1267	22.2599	22.4117	22.4463	22.6104	21.6017	22.0456	22.7497	22.2267	20.5017	20.9456	21.6497	21.1267	22.2599	22.4117	22.4463
861	Q5D862	Q5D862	Filaggrin-2	FLG2		sp|Q5D862|FILA2_HUMAN Filaggrin-2 OS=Homo sapiens OX=9606 GN=FLG2 PE=1 SV=1		15	15	15	10	10	10	248.07	0	256.42			0.150625	0.884913	-0.196762	-0.575071	24.5363	23.9512	24.4965	24.1797	24.6554	24.6196	25.4595	25.3874	24.9225	25.0101	23.9426	24.0074	24.6482	24.1907	25.0964	24.7343	26.0225	26.1101	25.0426	25.1074	24.9225	25.0101	23.9426	24.0074	24.6482	24.1907	25.0964
384	Q99880;Q99879;Q99877;Q93079;Q5QNW6;Q16778;P62807;P58876;P57053;P33778;P23527;P06899;O60814;Q8N257;Q96A08	Q99880;Q99879;Q99877;Q93079;Q5QNW6;Q16778;P62807;P58876;P57053;P33778;P23527;P06899;O60814;Q8N257;Q96A08	Histone H2B type 1-L;Histone H2B type 1-M;Histone H2B type 1-N;Histone H2B type 1-H;Histone H2B type 2-F;Histone H2B type 2-E;Histone H2B type 1-C/E/F/G/I;Histone H2B type 1-D;Histone H2B type F-S;Histone H2B type 1-B;Histone H2B type 1-O;Histone H2B type 1-J;Histone H2B type 1-K;Histone H2B type 3-B;Histone H2B type 1-A	HIST1H2BL;HIST1H2BM;HIST1H2BN;HIST1H2BH;HIST2H2BF;HIST2H2BE;HIST1H2BC;HIST1H2BD;H2BFS;HIST1H2BB;HIST1H2BO;HIST1H2BJ;HIST1H2BK;HIST3H2BB;HIST1H2BA		sp|Q99880|H2B1L_HUMAN Histone H2B type 1-L OS=Homo sapiens OX=9606 GN=HIST1H2BL PE=1 SV=3;sp|Q99879|H2B1M_HUMAN Histone H2B type 1-M OS=Homo sapiens OX=9606 GN=HIST1H2BM PE=1 SV=3;sp|Q99877|H2B1N_HUMAN Histone H2B type 1-N OS=Homo sapiens OX=9606 GN=HIST1H		3	3	3	24.6	24.6	24.6	13.952	0	23.896			0.131425	0.90251	-0.221876	-0.679367	22.8752	23.0718	21.8718	22.4987	22.8481	23.9645	22.9625	23.5585	22.4351	22.6457	23.5679	23.561	23.3826	23.5066	22.8976	23.3104	23.5351	23.7457	24.6679	24.661	22.435	22.6457	23.5679	23.561	23.3826	23.5066	22.8976
518	P15924	P15924	Desmoplakin	DSP		sp|P15924|DESP_HUMAN Desmoplakin OS=Homo sapiens OX=9606 GN=DSP PE=1 SV=3		89	89	89	33.1	33.1	33.1	331.77	0	323.31			0.0692226	1	-0.539592	-1.14799	24.7819	24.7448	25.3102	25.3344	25.9707	25.9786	26.4687	26.3331	26.7349	26.6651	25.105	25.0566	26.5153	26.4778	26.4234	26.3033	27.8349	27.7651	26.205	26.1566	26.7349	26.6651	25.105	25.0566	26.5153	26.4778	26.4234
731	P62805	P62805	Histone H4	HIST1H4A		sp|P62805|H4_HUMAN Histone H4 OS=Homo sapiens OX=9606 GN=HIST1H4A PE=1 SV=2		10	10	10	63.1	63.1	63.1	11.367	0	74.528			5.09e-05	1	-1.68109	-7.79851	22.8153	23.0067	22.492	22.4443	24.8806	24.5652	24.1676	24.1608	22.8576	22.9101	22.7418	22.585	24.367	25.0495	24.1496	24.2528	23.9576	24.0101	23.8418	23.685	22.8576	22.9101	22.7418	22.585	24.367	25.0495	24.1496
93	A0A075B5P3;A0A0A6YVP0	A0A075B5P3;A0A0A6YVP0		Ighg2b		tr|A0A075B5P3|A0A075B5P3_MOUSE Immunoglobulin heavy constant gamma 2B (Fragment) OS=Mus musculus OX=10090 GN=Ighg2b PE=1 SV=1;tr|A0A0A6YVP0|A0A0A6YVP0_MOUSE Immunoglobulin heavy constant gamma 2B (Fragment) OS=Mus musculus OX=10090 GN=Ighg2b PE=1 SV=2		17	15	0	57.7	52.1	0	36.568	0	323.31			4.43e-11	1	-6.49141	-83.149	23.1231	23.3475	23.6883	23.5598	29.5946	29.5378	29.3154	29.5253	23.3593	23.4535	23.6122	23.5803	30.0201	30.0784	29.8422	30.0303	24.4593	24.5535	24.7122	24.6803	23.3593	23.4535	23.6122	23.5803	30.0201	30.0784	29.8422
225	A0A140T8P6	A0A140T8P6				tr|A0A140T8P6|A0A140T8P6_MOUSE Immunoglobulin kappa variable 12-46 (Fragment) OS=Mus musculus OX=10090 GN=Igkv12-46 PE=1 SV=2		5	4	4	43.5	43.5	43.5	12.562	0	304.63			9.26e-11	1	-10.853	-73.5166	20.337	18.3928	17.4524	17.3406	28.3291	28.4519	28.3569	29.0876	18.1257	17.6677	18.0014	17.6765	28.6283	28.9494	28.5294	28.7762	19.2257	18.7677	19.1014	18.7765	18.1257	17.6677	NaN	NaN	28.6283	28.9494	28.5294
890	Q8NFD5	Q8NFD5	AT-rich interactive domain-containing protein 1B	ARID1B	yes	sp|Q8NFD5|ARI1B_HUMAN AT-rich interactive domain-containing protein 1B OS=Homo sapiens OX=9606 GN=ARID1B PE=1 SV=2		26	22	22	16.1	14.3	14.3	236.12	0	233.52	yes	+	4.49506	0.000451618	5.21015	9.82717	23.8649	23.0752	24.8783	24.6254	18.06	17.7748	18.5701	18.1616	22.4306	22.4757	23.144	23.1607	17.9919	16.1812	18.4298	17.7676	23.5306	23.5757	24.244	24.2607	22.4306	22.4757	23.144	23.1607	NaN	NaN	NaN
759	P68133;P68032;P63267;P62736	P68133;P68032;P63267;P62736	Actin, alpha skeletal muscle;Actin, alpha cardiac muscle 1;Actin, gamma-enteric smooth muscle;Actin, aortic smooth muscle	ACTA1;ACTC1;ACTG2;ACTA2	yes?	sp|P68133|ACTS_HUMAN Actin, alpha skeletal muscle OS=Homo sapiens OX=9606 GN=ACTA1 PE=1 SV=1;sp|P68032|ACTC_HUMAN Actin, alpha cardiac muscle 1 OS=Homo sapiens OX=9606 GN=ACTC1 PE=1 SV=1;sp|P63267|ACTH_HUMAN Actin, gamma-enteric smooth muscle OS=Homo sapie		11	1	1	31.3	4.2	4.2	42.051	0	45.44	yes	+	5.82681	5.26e-05	6.8069	16.6642	24.213	24.0565	25.4993	24.7638	17.6214	22.8234	17.1195	18.0634	24.8919	24.6285	24.2588	24.0406	18.6279	16.8835	17.4999	17.5809	25.9919	25.7285	25.3588	25.1406	24.8919	24.6285	24.2588	24.0406	NaN	NaN	NaN
392	O75400	O75400	Pre-mRNA-processing factor 40 homolog A	PRPF40A		sp|O75400|PR40A_HUMAN Pre-mRNA-processing factor 40 homolog A OS=Homo sapiens OX=9606 GN=PRPF40A PE=1 SV=2		9	9	9	11.8	11.8	11.8	108.8	0	60.39			1.01599	0.223841	1.92604	1.4669	22.1782	21.8828	22.093	22.3227	19.2616	17.7713	16.6708	16.7678	21.0807	21.4638	21.7735	16.5876	19.6673	18.2795	17.7206	17.5341	22.1807	22.5638	22.8735	17.6876	21.0807	21.4638	21.7735	NaN	NaN	NaN	NaN
659	P49756	P49756	RNA-binding protein 25	RBM25		sp|P49756|RBM25_HUMAN RNA-binding protein 25 OS=Homo sapiens OX=9606 GN=RBM25 PE=1 SV=3		9	9	9	14.8	14.8	14.8	100.18	0	62.388	yes	+	4.55085	0.000413725	3.17397	10.0512	22.4103	21.9211	23.0124	22.5139	16.3815	17.7263	19.5394	18.4912	20.9758	21.3667	21.1932	21.397	18.9358	17.7632	17.9413	17.5964	22.0758	22.4667	22.2932	22.497	20.9758	21.3667	21.1932	21.397	NaN	NaN	NaN
629	P42224	P42224	Signal transducer and activator of transcription 1-alpha/beta	STAT1		sp|P42224|STAT1_HUMAN Signal transducer and activator of transcription 1-alpha/beta OS=Homo sapiens OX=9606 GN=STAT1 PE=1 SV=2		9	9	9	14.5	14.5	14.5	87.334	0	56.008			0.621437	0.409704	0.868494	0.756158	21.8649	21.5232	21.2494	21.6218	17.9644	16.9554	18.1816	19.2116	17.2123	20.6603	17.4764	20.8042	19.4864	18.5368	18.0427	16.6133	18.3123	21.7603	18.5764	21.9042	NaN	20.6603	NaN	20.8042	NaN	NaN	NaN
454	P06703	P06703	Protein S100-A6	S100A6		sp|P06703|S10A6_HUMAN Protein S100-A6 OS=Homo sapiens OX=9606 GN=S100A6 PE=1 SV=1		3	3	3	46.7	46.7	46.7	10.18	0	19.307	yes	+	1.51307	0.0967124	2.64614	2.29679	23.6188	23.5146	23.0676	22.9854	22.7128	21.7858	17.7793	17.8767	22.9398	22.9871	23.0458	22.6124	16.8577	21.7247	20.8263	21.5918	24.0398	24.0871	24.1458	23.7124	22.9398	22.9871	23.0458	22.6124	NaN	21.7247	20.8263
744	P62906	P62906	60S ribosomal protein L10a	RPL10A		sp|P62906|RL10A_HUMAN 60S ribosomal protein L10a OS=Homo sapiens OX=9606 GN=RPL10A PE=1 SV=2		6	6	6	27.6	27.6	27.6	24.831	0	46.956		+	3.74595	0.00192003	1.18422	7.21584	22.9568	22.8492	23.1593	23.101	21.2467	21.0894	20.9448	21.0821	22.3664	22.4589	22.2568	22.1924	20.8298	20.947	21.508	21.2527	23.4664	23.5589	23.3568	23.2924	22.3664	22.4589	22.2568	22.1924	20.8298	20.947	21.508
610	P36578	P36578	60S ribosomal protein L4	RPL4		sp|P36578|RL4_HUMAN 60S ribosomal protein L4 OS=Homo sapiens OX=9606 GN=RPL4 PE=1 SV=5		10	10	10	28.3	28.3	28.3	47.697	0	100.05		+	2.40582	0.0216656	0.526101	3.914	24.0107	23.8157	24.0887	24.1273	22.5283	22.2824	22.7233	22.1779	23.2552	23.2468	22.9889	23.2238	22.5895	22.3454	22.8115	22.8639	24.3552	24.3468	24.0889	24.3238	23.2552	23.2468	22.9889	23.2238	22.5895	22.3454	22.8115
466	P07814	P07814	Bifunctional glutamate/proline--tRNA ligase;Glutamate--tRNA ligase;Proline--tRNA ligase	EPRS		sp|P07814|SYEP_HUMAN Bifunctional glutamate/proline--tRNA ligase OS=Homo sapiens OX=9606 GN=EPRS PE=1 SV=5		14	14	14	14.6	14.6	14.6	170.59	0	93.869			0.968234	0.23886	0.365646	1.3856	21.9134	21.409	22.6994	22.2125	20.674	19.8659	20.9738	20.5665	20.2608	20.7042	21.1805	20.9697	20.3529	19.9748	20.8106	20.5142	21.3608	21.8042	22.2805	22.0697	20.2607	20.7042	21.1805	20.9697	20.3529	19.9748	20.8106
447	P05388;Q8NHW5	P05388;Q8NHW5	60S acidic ribosomal protein P0;60S acidic ribosomal protein P0-like	RPLP0;RPLP0P6		sp|P05388|RLA0_HUMAN 60S acidic ribosomal protein P0 OS=Homo sapiens OX=9606 GN=RPLP0 PE=1 SV=1;sp|Q8NHW5|RLA0L_HUMAN 60S acidic ribosomal protein P0-like OS=Homo sapiens OX=9606 GN=RPLP0P6 PE=5 SV=1		6	6	6	33.8	33.8	33.8	34.273	0	57.446			1.05021	0.209641	0.744009	1.52474	23.4902	23.4414	22.8704	22.8027	21.5483	21.6798	21.7886	21.8819	21.056	21.4531	22.4718	22.6507	20.4555	20.8936	21.6301	21.6764	22.156	22.5531	23.5718	23.7507	21.056	21.4531	22.4718	22.6507	20.4555	20.8936	21.6301
533	P18124	P18124	60S ribosomal protein L7	RPL7		sp|P18124|RL7_HUMAN 60S ribosomal protein L7 OS=Homo sapiens OX=9606 GN=RPL7 PE=1 SV=1		10	10	10	33.1	33.1	33.1	29.225	0	65.589		+	1.85408	0.0567779	0.603708	2.88194	23.655	23.6594	24.2024	24.0293	22.8472	22.082	22.5657	22.6577	23.1843	22.5561	23.2707	23.0116	22.0805	22.2738	22.6011	22.6525	24.2843	23.6561	24.3707	24.1117	23.1843	22.5561	23.2707	23.0116	22.0805	22.2738	22.6011
737	P62847	P62847	40S ribosomal protein S24	RPS24		sp|P62847|RS24_HUMAN 40S ribosomal protein S24 OS=Homo sapiens OX=9606 GN=RPS24 PE=1 SV=1		4	4	4	26.3	26.3	26.3	15.423	0	26.715		+	2.23992	0.027831	0.433892	3.5895	22.0075	22.3614	22.1495	21.2688	20.6652	20.7872	20.694	20.798	20.7886	21.1912	21.1336	20.8365	20.4219	20.614	20.4738	20.7046	21.8886	22.2912	22.2336	21.9365	20.7886	21.1912	21.1336	20.8365	20.4219	20.614	20.4738
435	P04792	P04792	Heat shock protein beta-1	HSPB1		sp|P04792|HSPB1_HUMAN Heat shock protein beta-1 OS=Homo sapiens OX=9606 GN=HSPB1 PE=1 SV=2		8	8	8	51.7	51.7	51.7	22.782	0	250.39			0.266543	0.761304	-0.0324769	-0.108216	22.4892	23.0005	23.4294	23.5049	22.5543	22.3293	21.5639	21.5004	22.6924	22.2725	22.3757	22.3932	22.8534	23.0547	21.9087	22.0469	23.7924	23.3725	23.4757	23.4932	22.6924	22.2725	22.3757	22.3932	22.8534	23.0547	21.9087
378	O43324	O43324	Eukaryotic translation elongation factor 1 epsilon-1	EEF1E1		sp|O43324|MCA3_HUMAN Eukaryotic translation elongation factor 1 epsilon-1 OS=Homo sapiens OX=9606 GN=EEF1E1 PE=1 SV=1		4	4	4	31	31	31	19.81	0	30.453		+	3.64467	0.00205135	1.0715	6.91274	21.1395	20.8561	21.5703	21.4762	20.2558	20.2675	20.0716	20.244	20.4369	20.7908	20.457	20.4949	19.1984	19.3248	19.589	19.7815	21.537	21.8908	21.557	21.5949	20.437	20.7908	20.457	20.4949	19.1984	19.3248	19.589
717	P62266	P62266	40S ribosomal protein S23	RPS23		sp|P62266|RS23_HUMAN 40S ribosomal protein S23 OS=Homo sapiens OX=9606 GN=RPS23 PE=1 SV=3		3	3	3	35	35	35	15.807	0	28.384		+	2.31201	0.024585	0.733088	3.7288	21.8651	21.5862	22.367	22.254	21.3788	20.8599	20.7685	20.9575	22.1623	22.003	21.6047	21.6178	21.4282	21.1064	21.164	20.7569	23.2623	23.103	22.7047	22.7178	22.1623	22.003	21.6047	21.6178	21.4282	21.1064	21.164
712	P62241	P62241	40S ribosomal protein S8	RPS8		sp|P62241|RS8_HUMAN 40S ribosomal protein S8 OS=Homo sapiens OX=9606 GN=RPS8 PE=1 SV=2		9	9	9	34.6	34.6	34.6	24.205	0	232.49		+	2.3997	0.0216353	0.550673	3.90177	23.6155	23.5252	23.547	23.7958	22.5579	22.5937	22.6328	22.6518	23.0917	23.1682	22.7445	22.6308	22.3173	22.4748	22.4093	22.2311	24.1917	24.2682	23.8445	23.7308	23.0917	23.1682	22.7445	22.6308	22.3173	22.4748	22.4092
463	P07437;A6NNZ2;CON__tr|E1BJK2_CONT|CONT_E1BJK2_BOVIN;CON__sw|ENSBTAP025008_CONT|CONT_(Bos;Q9H4B7	P07437	Tubulin beta chain	TUBB		sp|P07437|TBB5_HUMAN Tubulin beta chain OS=Homo sapiens OX=9606 GN=TUBB PE=1 SV=2		18	6	5	47.5	19.4	16	49.67	0	169.4			0.88304	0.275059	0.550848	1.23842	25.0816	25.102	24.817	25.1654	24.0435	24.2433	24.5027	24.5564	23.687	24.0546	24.9766	24.9713	23.2401	23.4752	24.3314	24.4394	24.787	25.1546	26.0766	26.0713	23.687	24.0546	24.9766	24.9713	23.2401	23.4752	24.3314
701	P61247	P61247	40S ribosomal protein S3a	RPS3A		sp|P61247|RS3A_HUMAN 40S ribosomal protein S3a OS=Homo sapiens OX=9606 GN=RPS3A PE=1 SV=2		8	8	8	27.3	27.3	27.3	29.945	0	55.917		+	1.88703	0.0565269	0.56587	2.94018	22.8953	22.9889	23.3623	23.0013	22.394	22.653	22.0805	22.4914	22.0366	22.5731	22.7286	22.8823	21.9259	21.8804	22.0145	22.1363	23.1366	23.6731	23.8286	23.9823	22.0366	22.5731	22.7286	22.8823	21.9259	21.8804	22.0145
609	P36542	P36542	ATP synthase subunit gamma, mitochondrial	ATP5C1		sp|P36542|ATPG_HUMAN ATP synthase subunit gamma, mitochondrial OS=Homo sapiens OX=9606 GN=ATP5F1C PE=1 SV=1		6	6	6	29.5	29.5	29.5	32.996	0	39.914			0.940117	0.247067	0.912689	1.33736	21.15	21.3406	21.1377	21.0331	20.6041	20.3247	20.449	20.8004	20.54	20.7407	21.5726	21.6205	18.3495	20.6318	20.9598	20.882	21.64	21.8407	22.6727	22.7205	20.54	20.7407	21.5727	21.6205	NaN	20.6318	20.9598
621	P40227;Q92526	P40227	T-complex protein 1 subunit zeta	CCT6A		sp|P40227|TCPZ_HUMAN T-complex protein 1 subunit zeta OS=Homo sapiens OX=9606 GN=CCT6A PE=1 SV=3		14	14	14	33.7	33.7	33.7	58.024	0	102.69			0.94734	0.244482	0.657085	1.34978	24.0081	23.5342	24.0018	24.3168	23.2175	23.3665	23.3188	23.6351	22.4105	22.5385	23.9363	23.5229	21.9623	21.9699	22.565	23.2828	23.5105	23.6385	25.0363	24.6229	22.4105	22.5385	23.9362	23.5229	21.9623	21.9699	22.565
375	O43175	O43175	D-3-phosphoglycerate dehydrogenase	PHGDH		sp|O43175|SERA_HUMAN D-3-phosphoglycerate dehydrogenase OS=Homo sapiens OX=9606 GN=PHGDH PE=1 SV=4		8	8	8	18	18	18	56.65	0	51.844			0.705876	0.352722	0.282624	0.918691	22.3091	22.0413	22.7749	22.5172	21.9632	21.7777	21.7942	21.8751	21.4423	21.4521	22.1667	22.1635	21.1493	21.1167	21.9838	21.8443	22.5423	22.5521	23.2667	23.2635	21.4423	21.4521	22.1667	22.1635	21.1493	21.1167	21.9838
618	P39019	P39019	40S ribosomal protein S19	RPS19		sp|P39019|RS19_HUMAN 40S ribosomal protein S19 OS=Homo sapiens OX=9606 GN=RPS19 PE=1 SV=2		4	4	4	22.8	22.8	22.8	16.06	0	31.745			0.596597	0.427594	0.744995	0.706574	21.4142	21.4098	21.6612	21.7248	21.2315	20.9757	21.1345	20.7345	20.7608	20.5212	21.0885	18.6121	20.0359	16.8421	20.6392	20.4854	21.8608	21.6212	22.1885	19.7121	20.7608	20.5212	21.0885	NaN	20.0359	NaN	20.6392
231	B9A064;P0DOY3;P0DOY2;P0CG04;P0CF74;A0M8Q6	B9A064;P0DOY3;P0DOY2;P0CG04;P0CF74	Immunoglobulin lambda-like polypeptide 5;Ig lambda-1 chain C regions;Ig lambda-6 chain C region	IGLL5;IGLC1;IGLC6		sp|B9A064|IGLL5_HUMAN Immunoglobulin lambda-like polypeptide 5 OS=Homo sapiens OX=9606 GN=IGLL5 PE=2 SV=2;sp|P0DOY3|IGLC3_HUMAN Immunoglobulin lambda constant 3 OS=Homo sapiens OX=9606 GN=IGLC3 PE=1 SV=1;sp|P0DOY2|IGLC2_HUMAN Immunoglobulin lambda constant		4	4	4	27.1	27.1	27.1	23.063	0	31.134			1.22103	0.159548	0.493192	1.81029	25.4131	25.9579	25.7671	25.4624	25.785	25.7717	24.686	24.2845	25.9497	25.383	25.1396	25.0268	25.4156	24.6559	24.733	24.7218	27.0497	26.483	26.2396	26.1268	25.9497	25.383	25.1396	25.0268	25.4156	24.6559	24.733
595	P32969	P32969	60S ribosomal protein L9	RPL9		sp|P32969|RL9_HUMAN 60S ribosomal protein L9 OS=Homo sapiens OX=9606 GN=RPL9 PE=1 SV=1		6	6	6	51.6	51.6	51.6	21.863	0	72.313			0.776043	0.314466	0.369016	1.04812	23.2046	23.0859	22.6501	22.4803	22.1501	22.6552	22.3141	22.7356	21.8708	22.6158	23.2074	23.3592	22.1117	22.4701	22.4273	22.5681	22.9708	23.7158	24.3074	24.4592	21.8708	22.6158	23.2074	23.3592	22.1117	22.4701	22.4273
796	Q07021	Q07021	Complement component 1 Q subcomponent-binding protein, mitochondrial	C1QBP		sp|Q07021|C1QBP_HUMAN Complement component 1 Q subcomponent-binding protein, mitochondrial OS=Homo sapiens OX=9606 GN=C1QBP PE=1 SV=1		7	7	7	50.4	50.4	50.4	31.362	0	53.53			0.924584	0.252978	0.391613	1.31058	23.2341	23.1248	22.0053	22.8488	22.6751	22.4909	22.183	22.4878	22.0713	21.8829	23.0618	22.8014	22.3374	21.9606	21.9131	22.0398	23.1713	22.9829	24.1618	23.9014	22.0713	21.8829	23.0618	22.8014	22.3374	21.9606	21.9131
555	P23528;Q9Y281	P23528	Cofilin-1	CFL1		sp|P23528|COF1_HUMAN Cofilin-1 OS=Homo sapiens OX=9606 GN=CFL1 PE=1 SV=3		11	11	11	65.1	65.1	65.1	18.502	0	83.144			0.537445	0.483052	0.203233	0.584455	23.9841	24.2229	23.906	24.2333	23.8564	23.9052	23.5751	24.0289	24.2326	24.2572	25.1267	25.0835	23.9451	24.1777	24.8147	24.9497	25.3326	25.3572	26.2267	26.1836	24.2326	24.2572	25.1267	25.0835	23.9451	24.1777	24.8147
972	Q9Y230	Q9Y230	RuvB-like 2	RUVBL2		sp|Q9Y230|RUVB2_HUMAN RuvB-like 2 OS=Homo sapiens OX=9606 GN=RUVBL2 PE=1 SV=3		7	7	7	18.6	18.6	18.6	51.156	0	41.578	yes	+	1.87169	0.055804	2.33166	2.91302	20.7737	20.5047	20.7998	20.6633	20.5088	20.3666	20.4474	20.5134	20.0593	20.3084	20.4142	20.3898	17.1172	17.5483	20.3126	16.867	21.1593	21.4084	21.5142	21.4898	20.0593	20.3084	20.4142	20.3898	NaN	NaN	20.3126
410	P00558;P07205	P00558	Phosphoglycerate kinase 1	PGK1		sp|P00558|PGK1_HUMAN Phosphoglycerate kinase 1 OS=Homo sapiens OX=9606 GN=PGK1 PE=1 SV=3		4	4	4	12	12	12	44.614	0	29.77		+	2.53779	0.0173433	0.545094	4.18248	21.0892	20.8276	20.602	21.0373	20.6207	20.682	20.6147	20.8477	21.1506	21.6116	21.5387	21.3415	20.7626	20.7888	20.8103	21.1003	22.2506	22.7116	22.6387	22.4415	21.1506	21.6116	21.5387	21.3415	20.7626	20.7888	20.8103
527	P17844	P17844	Probable ATP-dependent RNA helicase DDX5	DDX5		sp|P17844|DDX5_HUMAN Probable ATP-dependent RNA helicase DDX5 OS=Homo sapiens OX=9606 GN=DDX5 PE=1 SV=1		11	11	9	19.7	19.7	16	69.147	0	72.649		+	1.66727	0.0774954	0.332104	2.55793	22.1108	22.2498	22.6789	22.8529	22.4913	22.27	22.0666	22.5833	21.7277	21.8794	22.1733	22.1768	21.619	21.4908	21.7228	21.7962	22.8277	22.9794	23.2734	23.2768	21.7277	21.8794	22.1733	22.1768	21.619	21.4908	21.7228
39	_IGG_P01757;_IGG_P01756	_IGG_P01757;_IGG_P01756				sp|_IGG_P01757|HVM13_MOUSE Ig heavy chain V region J558 OS=Mus musculus OX=10090 PE=1 SV=1;sp|_IGG_P01756|HVM12_MOUSE Ig heavy chain V region MOPC 104E OS=Mus musculus OX=10090 PE=1 SV=1		6	2	2	70.1	30.8	30.8	13.024	0	55.796			-4.34e-08	0	0	0	21.6933	17.6869	19.6154	16.8641	24.2678	24.2452	24.1242	24.2703	17.862	16.6753	18.9732	18.0137	24.4109	24.4444	24.4969	24.5595	18.962	17.7753	20.0732	19.1137	NaN	NaN	NaN	NaN	24.4109	24.4444	24.4969
710	P62081	P62081	40S ribosomal protein S7	RPS7		sp|P62081|RS7_HUMAN 40S ribosomal protein S7 OS=Homo sapiens OX=9606 GN=RPS7 PE=1 SV=1		11	11	11	54.6	54.6	54.6	22.127	0	87.084			0.0949113	0.961704	-0.229582	-0.920909	23.5117	23.4405	23.7813	23.9092	23.553	23.3949	23.8745	23.861	23.1533	23.2035	23.8037	23.5821	23.3321	23.3261	24.0419	23.9608	24.2533	24.3035	24.9037	24.6821	23.1533	23.2035	23.8037	23.5821	23.3321	23.3261	24.0419
455	P06733;P13929	P06733	Alpha-enolase	ENO1		sp|P06733|ENOA_HUMAN Alpha-enolase OS=Homo sapiens OX=9606 GN=ENO1 PE=1 SV=2		17	17	15	51.4	51.4	46.3	47.168	0	127.16			0.0257201	1	-0.16627	-1.84233	23.357	23.3148	22.6489	22.6535	23.2043	23.3055	22.5862	23.1151	22.8063	22.9303	22.9203	23.0568	23.1789	23.2533	22.9257	23.0208	23.9063	24.0303	24.0203	24.1568	22.8063	22.9303	22.9203	23.0568	23.1789	23.2533	22.9257
413	P01040	P01040	Cystatin-A;Cystatin-A, N-terminally processed	CSTA		sp|P01040|CYTA_HUMAN Cystatin-A OS=Homo sapiens OX=9606 GN=CSTA PE=1 SV=1		9	9	9	76.5	76.5	76.5	11.006	0	106.84			0.0159996	1	-0.712917	-2.1772	23.9162	23.8207	23.9586	24.0434	25.1786	25.0785	24.2576	24.0723	24.1204	24.1171	23.5446	23.4144	25.0455	24.9031	24.0981	24.0014	25.2204	25.2171	24.6446	24.5144	24.1204	24.1171	23.5446	23.4144	25.0455	24.9031	24.0981
894	Q8WUZ0	Q8WUZ0	B-cell CLL/lymphoma 7 protein family member C	BCL7C	yes	sp|Q8WUZ0|BCL7C_HUMAN B-cell CLL/lymphoma 7 protein family member C OS=Homo sapiens OX=9606 GN=BCL7C PE=1 SV=3		7	6	6	51.2	51.2	51.2	23.468	0	63.409	yes	+	5.65459	6.52e-05	6.29168	15.5776	22.9866	22.9639	23.1848	22.8152	17.5833	19.3482	17.4235	18.5972	23.1187	23.111	22.8595	23.0266	15.9343	16.6852	17.836	16.4936	24.2187	24.211	23.9595	24.1266	23.1187	23.111	22.8595	23.0266	NaN	NaN	NaN
859	Q4VC05	Q4VC05	B-cell CLL/lymphoma 7 protein family member A	BCL7A	yes	sp|Q4VC05|BCL7A_HUMAN B-cell CLL/lymphoma 7 protein family member A OS=Homo sapiens OX=9606 GN=BCL7A PE=1 SV=1		8	8	5	46.7	46.7	38.1	22.81	0	69.526	yes	+	3.86832	0.00159342	4.09456	7.59652	23.0941	23.1643	23.5917	23.4644	17.5788	16.6022	17.9776	18.5311	22.3189	22.5826	22.7562	22.617	18.5567	17.1732	19.7706	18.3959	23.4189	23.6826	23.8562	23.717	22.3189	22.5826	22.7562	22.617	NaN	NaN	NaN
772	P84098	P84098	60S ribosomal protein L19	RPL19		sp|P84098|RL19_HUMAN 60S ribosomal protein L19 OS=Homo sapiens OX=9606 GN=RPL19 PE=1 SV=1		3	3	3	20.9	20.9	20.9	23.466	0	22.974		+	1.55227	0.091639	1.97533	2.36274	22.2506	20.8357	22.028	21.905	17.5001	17.6403	16.65	18.169	21.3985	22.2472	19.0798	19.8979	17.5216	19.3478	18.5166	19.3361	22.4985	23.3472	20.1798	20.9979	21.3985	22.2472	NaN	19.8979	NaN	19.3478	NaN
869	Q6STE5	Q6STE5	SWI/SNF-related matrix-associated actin-dependent regulator of chromatin subfamily D member 3	SMARCD3	yes	sp|Q6STE5|SMRD3_HUMAN SWI/SNF-related matrix-associated actin-dependent regulator of chromatin subfamily D member 3 OS=Homo sapiens OX=9606 GN=SMARCD3 PE=1 SV=1		15	6	6	30.4	16.4	16.4	55.015	0	41.399	yes	+	2.53165	0.0172971	2.42818	4.16977	21.6579	21.6657	22.0088	21.8202	18.416	17.328	17.4755	17.6465	20.8457	20.7156	20.9015	20.6818	19.4553	18.614	18.6435	16.7192	21.9458	21.8156	22.0015	21.7818	20.8458	20.7156	20.9015	20.6818	NaN	NaN	NaN
703	P61313	P61313	60S ribosomal protein L15	RPL15		sp|P61313|RL15_HUMAN 60S ribosomal protein L15 OS=Homo sapiens OX=9606 GN=RPL15 PE=1 SV=2		3	3	3	17.2	17.2	17.2	24.146	0	29.704	yes	+	2.93487	0.00820229	3.72589	5.05436	21.67	21.9067	21.3905	21.3785	16.6172	18.0747	17.9653	18.28	20.4338	20.9924	21.4551	21.6375	17.9295	15.3714	18.3939	17.9204	21.5338	22.0924	22.5551	22.7375	20.4338	20.9924	21.4551	21.6375	NaN	NaN	NaN
764	Q8NEV1;P68400	Q8NEV1;P68400	Casein kinase II subunit alpha 3;Casein kinase II subunit alpha	CSNK2A3;CSNK2A1		sp|Q8NEV1|CSK23_HUMAN Casein kinase II subunit alpha 3 OS=Homo sapiens OX=9606 GN=CSNK2A3 PE=1 SV=2;sp|P68400|CSK21_HUMAN Casein kinase II subunit alpha OS=Homo sapiens OX=9606 GN=CSNK2A1 PE=1 SV=1		4	4	4	15.3	15.3	15.3	45.219	0	23.854		+	1.29547	0.145345	1.51566	1.93395	19.8977	20.6401	19.5231	17.834	16.7823	16.1785	17.7604	18.3112	18.5256	18.0938	20.423	20.4309	17.5668	17.2072	19.2834	17.3533	19.6256	19.1939	21.523	21.5309	NaN	NaN	20.423	20.4309	NaN	NaN	NaN
931	Q9BUF5	Q9BUF5	Tubulin beta-6 chain	TUBB6		sp|Q9BUF5|TBB6_HUMAN Tubulin beta-6 chain OS=Homo sapiens OX=9606 GN=TUBB6 PE=1 SV=1		13	7	6	36.1	23.1	20.4	49.857	0	58.056			0.757652	0.324616	1.03889	1.01461	21.9593	21.0154	21.7862	21.0425	18.1112	17.2571	20.525	21.4551	18.2384	20.5333	21.2971	17.2114	19.2108	17.4847	18.0187	18.4104	19.3384	21.6333	22.3971	18.3114	NaN	20.5333	21.2971	NaN	NaN	NaN	NaN
771	P83731	P83731	60S ribosomal protein L24	RPL24		sp|P83731|RL24_HUMAN 60S ribosomal protein L24 OS=Homo sapiens OX=9606 GN=RPL24 PE=1 SV=1		4	4	4	25.5	25.5	25.5	17.779	0	25.977	yes	+	6.68571	1.21e-05	3.69757	23.2758	21.3487	21.4758	21.7786	22.1929	19.7205	20.8965	17.0733	21.1666	21.0215	21.4219	21.6613	21.6604	17.8567	17.6257	17.7854	17.707	22.1215	22.5219	22.7613	22.7604	21.0215	21.4219	21.6613	21.6604	NaN	NaN	NaN
583	P30050	P30050	60S ribosomal protein L12	RPL12		sp|P30050|RL12_HUMAN 60S ribosomal protein L12 OS=Homo sapiens OX=9606 GN=RPL12 PE=1 SV=1		4	4	4	33.3	33.3	33.3	17.818	0	26.422		+	2.01006	0.0442197	1.54168	3.16094	22.1206	21.5266	21.6549	21.7889	19.7095	20.4374	19.8262	20.0994	20.9041	21.0171	20.7577	20.4057	19.5747	17.8354	19.6312	19.8765	22.0041	22.1171	21.8577	21.5057	20.9041	21.0171	20.7577	20.4057	19.5747	NaN	19.6312
475	P09012;P08579	P09012	U1 small nuclear ribonucleoprotein A	SNRPA		sp|P09012|SNRPA_HUMAN U1 small nuclear ribonucleoprotein A OS=Homo sapiens OX=9606 GN=SNRPA PE=1 SV=3		3	3	3	13.1	13.1	13.1	31.279	0	22.773	yes	+	1.32517	0.139129	3.29332	1.98329	23.6601	18.3043	16.6568	24.2213	22.9993	18.448	16.1861	18.9264	23.4715	17.3425	23.6877	23.708	19.9726	17.3532	18.7877	18.9229	24.5715	18.4425	24.7877	24.808	23.4715	NaN	23.6877	23.708	NaN	NaN	NaN
872	Q7L2H7	Q7L2H7	Eukaryotic translation initiation factor 3 subunit M	EIF3M		sp|Q7L2H7|EIF3M_HUMAN Eukaryotic translation initiation factor 3 subunit M OS=Homo sapiens OX=9606 GN=EIF3M PE=1 SV=1		2	2	2	12	12	12	42.502	0	19.839			-4.34e-08	0	0	0	19.9819	19.3738	17.6156	20.3691	17.5652	16.9171	18.5503	18.3103	18.9913	16.9334	18.3157	19.4667	18.4475	19.4038	17.6177	16.845	20.0913	18.0334	19.4157	20.5667	NaN	NaN	NaN	19.4666	NaN	NaN	NaN
358	O00303	O00303	Eukaryotic translation initiation factor 3 subunit F	EIF3F		sp|O00303|EIF3F_HUMAN Eukaryotic translation initiation factor 3 subunit F OS=Homo sapiens OX=9606 GN=EIF3F PE=1 SV=1		5	5	5	21.6	21.6	21.6	37.563	0	38.663			0.714748	0.349134	0.952516	0.935307	20.4525	20.1304	20.2685	20.258	19.6886	20.1497	17.0843	18.4764	19.7829	19.8062	17.4279	18.6624	17.7154	15.8134	19.8866	18.4539	20.8829	20.9062	18.5279	19.7624	19.7829	19.8062	NaN	NaN	NaN	NaN	19.8866
565	P26373	P26373	60S ribosomal protein L13	RPL13		sp|P26373|RL13_HUMAN 60S ribosomal protein L13 OS=Homo sapiens OX=9606 GN=RPL13 PE=1 SV=4		3	3	3	15.2	15.2	15.2	24.261	0	123.47		+	3.45217	0.00311563	0.869556	6.36481	22.7903	22.6508	23.4093	23.253	21.7737	21.377	21.8836	21.4876	22.6409	22.3925	22.6156	22.5764	21.3822	21.5894	21.9265	21.8492	23.7409	23.4926	23.7156	23.6764	22.6409	22.3925	22.6156	22.5764	21.3822	21.5894	21.9265
729	P62750	P62750	60S ribosomal protein L23a	RPL23A		sp|P62750|RL23A_HUMAN 60S ribosomal protein L23a OS=Homo sapiens OX=9606 GN=RPL23A PE=1 SV=1		4	4	4	30.1	30.1	30.1	17.695	0	31.173		+	1.59193	0.0860315	0.625498	2.42974	23.1876	23.0507	23.3489	23.013	22.0239	21.4971	21.8889	21.6508	22.9775	22.7111	21.9573	22.2378	21.9816	22.042	21.8376	21.5206	24.0775	23.8111	23.0573	23.3378	22.9775	22.7111	21.9573	22.2378	21.9816	22.042	21.8376
628	P42167;P42166	P42167;P42166	Lamina-associated polypeptide 2, isoforms beta/gamma;Thymopoietin;Thymopentin;Lamina-associated polypeptide 2, isoform alpha;Thymopoietin;Thymopentin	TMPO		sp|P42167|LAP2B_HUMAN Lamina-associated polypeptide 2, isoforms beta/gamma OS=Homo sapiens OX=9606 GN=TMPO PE=1 SV=2;sp|P42166|LAP2A_HUMAN Lamina-associated polypeptide 2, isoform alpha OS=Homo sapiens OX=9606 GN=TMPO PE=1 SV=2		7	7	7	18.1	18.1	18.1	50.67	0	46.823		+	2.47524	0.0193732	1.25774	4.05403	21.9847	21.5135	22.3574	21.936	20.1016	20.5553	20.9326	20.8266	20.9727	21.6124	21.9604	21.8523	19.9685	19.9718	20.625	20.8015	22.0727	22.7124	23.0604	22.9523	20.9727	21.6124	21.9604	21.8523	19.9685	19.9718	20.625
980	Q9Y570	Q9Y570	Protein phosphatase methylesterase 1	PPME1		sp|Q9Y570|PPME1_HUMAN Protein phosphatase methylesterase 1 OS=Homo sapiens OX=9606 GN=PPME1 PE=1 SV=3		6	6	6	22.8	22.8	22.8	42.315	0	45.418			-4.34e-08	0	0	0	21.676	21.7523	22.0315	22.015	20.6176	20.8473	20.1996	20.4392	17.1694	17.0554	19.7089	17.4824	18.2484	18.4561	17.3206	18.5675	18.2694	18.1554	20.8089	18.5824	NaN	NaN	NaN	NaN	NaN	NaN	NaN
648	P47914	P47914	60S ribosomal protein L29	RPL29		sp|P47914|RL29_HUMAN 60S ribosomal protein L29 OS=Homo sapiens OX=9606 GN=RPL29 PE=1 SV=2		2	2	2	14.5	14.5	14.5	17.752	0	12.692			0.407574	0.611072	0.432123	0.288805	23.3605	21.7346	22.9285	18.9626	17.4249	21.4658	21.3786	21.4094	21.6066	21.7807	19.1955	17.9375	21.516	16.5615	21.422	19.2924	22.7066	22.8807	20.2955	19.0375	21.6066	21.7807	NaN	NaN	21.516	NaN	21.422
735	P62834;P61224;A6NIZ1	P62834;P61224	Ras-related protein Rap-1A;Ras-related protein Rap-1b	RAP1A;RAP1B		sp|P62834|RAP1A_HUMAN Ras-related protein Rap-1A OS=Homo sapiens OX=9606 GN=RAP1A PE=1 SV=1;sp|P61224|RAP1B_HUMAN Ras-related protein Rap-1b OS=Homo sapiens OX=9606 GN=RAP1B PE=1 SV=1		4	4	4	25.5	25.5	25.5	20.987	0	33.208			0.524963	0.49249	0.411788	0.557855	20.2238	20.199	20.929	20.3783	20.1523	20.0204	17.1401	19.1176	19.4073	19.7292	18.9653	18.5374	19.8024	17.8953	20.0379	17.2564	20.5073	20.8292	20.0653	19.6374	19.4073	19.7292	NaN	NaN	NaN	NaN	20.0379
753	P63241;Q6IS14;Q9GZV4	P63241;Q6IS14	Eukaryotic translation initiation factor 5A-1;Eukaryotic translation initiation factor 5A-1-like	EIF5A;EIF5AL1		sp|P63241|IF5A1_HUMAN Eukaryotic translation initiation factor 5A-1 OS=Homo sapiens OX=9606 GN=EIF5A PE=1 SV=2;sp|Q6IS14|IF5AL_HUMAN Eukaryotic translation initiation factor 5A-1-like OS=Homo sapiens OX=9606 GN=EIF5AL1 PE=2 SV=2		3	3	3	39	39	39	16.832	0	30.444			0.834784	0.291755	0.868083	1.15349	20.0617	20.2542	19.9409	20.8801	20.2584	20.871	16.9897	18.0372	18.94	18.1082	20.9053	20.7481	18.1905	19.0283	18.4446	19.5658	20.04	19.2082	22.0053	21.8481	NaN	NaN	20.9053	20.7481	NaN	NaN	NaN
878	Q86V81	Q86V81	THO complex subunit 4	ALYREF		sp|Q86V81|THOC4_HUMAN THO complex subunit 4 OS=Homo sapiens OX=9606 GN=ALYREF PE=1 SV=3		7	7	7	43.6	43.6	43.6	26.888	0	51.177		+	2.36352	0.0228127	0.914807	3.82994	21.9093	21.3945	22.1284	22.1953	20.7086	21.0207	20.9194	20.6399	21.3522	20.9285	21.3685	21.6093	20.6167	19.9495	20.8058	20.2274	22.4522	22.0285	22.4685	22.7093	21.3522	20.9285	21.3685	21.6093	20.6167	19.9495	20.8058
906	Q92945	Q92945	Far upstream element-binding protein 2	KHSRP		sp|Q92945|FUBP2_HUMAN Far upstream element-binding protein 2 OS=Homo sapiens OX=9606 GN=KHSRP PE=1 SV=4		5	5	5	9.6	9.6	9.6	73.114	0	29.785			1.09061	0.198975	1.36254	1.59269	20.0171	20.0118	20.3499	20.1249	20.2754	19.6229	17.799	18.7281	19.9184	17.2548	20.0502	20.2484	18.4344	17.1688	17.2589	19.1596	21.0185	18.3548	21.1502	21.3484	19.9185	NaN	20.0502	20.2484	NaN	NaN	NaN
746	P62913	P62913	60S ribosomal protein L11	RPL11		sp|P62913|RL11_HUMAN 60S ribosomal protein L11 OS=Homo sapiens OX=9606 GN=RPL11 PE=1 SV=2		2	2	2	12.9	12.9	12.9	20.252	0	30.198			0.137125	0.893835	-0.758778	-0.647121	22.3314	21.958	22.7858	22.734	21.4315	21.6199	21.5541	21.5832	22.2468	21.7589	21.7711	17.2658	21.3933	21.4241	21.5639	21.6964	23.3468	22.8589	22.8711	18.3658	22.2468	21.7589	21.7711	NaN	21.3933	21.4241	21.5639
714	P62249	P62249	40S ribosomal protein S16	RPS16		sp|P62249|RS16_HUMAN 40S ribosomal protein S16 OS=Homo sapiens OX=9606 GN=RPS16 PE=1 SV=2		7	7	7	47.9	47.9	47.9	16.445	0	50.953		+	3.20871	0.0046448	0.599875	5.72062	22.4569	22.336	22.6605	22.5842	21.5606	21.5169	21.5988	21.8103	22.1979	21.9095	22.2909	22.3105	21.4468	21.557	21.6653	21.6402	23.2979	23.0095	23.391	23.4105	22.1979	21.9095	22.2909	22.3105	21.4468	21.557	21.6653
727	P62495	P62495	Eukaryotic peptide chain release factor subunit 1	ETF1		sp|P62495|ERF1_HUMAN Eukaryotic peptide chain release factor subunit 1 OS=Homo sapiens OX=9606 GN=ETF1 PE=1 SV=3		6	6	6	20.8	20.8	20.8	49.03	0	44.448		+	1.81473	0.0607657	1.69568	2.81285	20.7198	20.5735	21.2378	21.4903	19.8369	19.8274	20.5929	20.4474	20.1476	20.1898	20.3227	20.5345	17.5684	19.6041	19.6677	17.5716	21.2476	21.2898	21.4227	21.6345	20.1476	20.1898	20.3227	20.5345	NaN	19.6041	19.6677
426	P02751	P02751	Fibronectin;Anastellin;Ugl-Y1;Ugl-Y2;Ugl-Y3	FN1		sp|P02751|FINC_HUMAN Fibronectin OS=Homo sapiens OX=9606 GN=FN1 PE=1 SV=4		8	8	8	4.7	4.7	4.7	262.62	0	50.804		+	2.22801	0.0282181	0.901625	3.56672	22.2881	21.8503	22.4847	22.1377	21.1806	21.0317	21.9922	21.6866	22.4928	22.0873	22.5912	22.5045	21.1554	21.0966	21.9117	21.9056	23.5928	23.1873	23.6912	23.6045	22.4927	22.0873	22.5912	22.5046	21.1554	21.0965	21.9117
664	P50990	P50990	T-complex protein 1 subunit theta	CCT8		sp|P50990|TCPQ_HUMAN T-complex protein 1 subunit theta OS=Homo sapiens OX=9606 GN=CCT8 PE=1 SV=4		5	5	5	11.9	11.9	11.9	59.62	0	34.057			0.290866	0.731496	-0.02457	-0.0309414	21.1755	20.5766	20.445	20.7176	20.2795	19.4183	20.164	20.1933	20.0166	17.706	20.3144	20.1957	19.454	18.2375	20.1872	20.4522	21.1166	18.806	21.4144	21.2957	20.0166	NaN	20.3144	20.1957	NaN	NaN	20.1873
769	P78527	P78527	DNA-dependent protein kinase catalytic subunit	PRKDC		sp|P78527|PRKDC_HUMAN DNA-dependent protein kinase catalytic subunit OS=Homo sapiens OX=9606 GN=PRKDC PE=1 SV=3		16	16	16	5.6	5.6	5.6	469.08	0	117.35			1.07382	0.202598	1.59764	1.5645	21.3471	22.0744	22.6766	22.5458	21.4324	21.8126	21.3916	21.395	21.7046	21.4394	22.0451	21.9633	17.1917	20.8311	21.1399	21.5991	22.8046	22.5394	23.1451	23.0633	21.7046	21.4394	22.0451	21.9633	NaN	20.8311	21.1399
661	P49915	P49915	GMP synthase [glutamine-hydrolyzing]	GMPS		sp|P49915|GUAA_HUMAN GMP synthase [glutamine-hydrolyzing] OS=Homo sapiens OX=9606 GN=GMPS PE=1 SV=1		7	7	7	14	14	14	76.715	0	47.98			0.656728	0.387124	0.8418	0.825132	21.1477	20.8896	21.7571	21.6633	20.4889	20.59	20.9373	20.8438	20.4811	21.0691	20.5197	17.6263	18.6243	17.4213	20.0411	20.2424	21.5811	22.1691	21.6197	18.7264	20.4811	21.0691	20.5197	NaN	NaN	NaN	20.0411
776	Q00839	Q00839	Heterogeneous nuclear ribonucleoprotein U	HNRNPU		sp|Q00839|HNRPU_HUMAN Heterogeneous nuclear ribonucleoprotein U OS=Homo sapiens OX=9606 GN=HNRNPU PE=1 SV=6		7	7	7	15.2	15.2	15.2	90.583	0	71.473		+	3.74405	0.00187173	0.913156	7.21006	21.6593	21.5255	22.417	22.4286	21.5182	21.5921	21.1697	21.2384	22.1564	22.1743	21.8384	21.7236	21.1181	21.182	21.0122	20.9278	23.2564	23.2743	22.9384	22.8236	22.1564	22.1743	21.8384	21.7236	21.1181	21.182	21.0122
721	P62280	P62280	40S ribosomal protein S11	RPS11		sp|P62280|RS11_HUMAN 40S ribosomal protein S11 OS=Homo sapiens OX=9606 GN=RPS11 PE=1 SV=3		7	7	7	43	43	43	18.431	0	47.275		+	1.88664	0.0558881	0.340183	2.93948	22.9866	22.1097	22.6903	22.3529	22.0368	21.8591	22.0567	21.8606	22.3167	22.2991	21.9999	21.9347	21.6374	21.7766	21.8915	21.8842	23.4168	23.3991	23.0999	23.0347	22.3168	22.2991	21.9999	21.9347	21.6374	21.7766	21.8915
716	P62263	P62263	40S ribosomal protein S14	RPS14		sp|P62263|RS14_HUMAN 40S ribosomal protein S14 OS=Homo sapiens OX=9606 GN=RPS14 PE=1 SV=3		6	6	6	39.1	39.1	39.1	16.273	0	43.137		+	2.3876	0.0219095	0.550893	3.87767	23.2974	23.2023	23.8748	23.7858	23.2151	23.0846	22.7769	22.7704	23.2738	23.2812	23.5181	23.4603	23.0872	23.0167	22.6299	22.5961	24.3738	24.3812	24.6181	24.5603	23.2738	23.2812	23.5181	23.4603	23.0872	23.0167	22.6299
470	P08195	P08195	4F2 cell-surface antigen heavy chain	SLC3A2		sp|P08195|4F2_HUMAN 4F2 cell-surface antigen heavy chain OS=Homo sapiens OX=9606 GN=SLC3A2 PE=1 SV=3		7	7	7	17.5	17.5	17.5	67.993	0	47.244			-4.34e-08	0	0	0	21.8187	21.9877	22.1873	22.2592	21.9154	22.0848	20.9571	21.1091	20.2142	16.9483	18.6373	17.9926	17.8479	15.2122	19.0425	18.9818	21.3142	18.0483	19.7373	19.0926	NaN	NaN	NaN	NaN	NaN	NaN	NaN
668	P51149	P51149	Ras-related protein Rab-7a	RAB7A		sp|P51149|RAB7A_HUMAN Ras-related protein Rab-7a OS=Homo sapiens OX=9606 GN=RAB7A PE=1 SV=1		4	4	4	22.2	22.2	22.2	23.489	0	25.947			0.241807	0.784057	-0.148983	-0.192234	20.4426	20.6474	20.4248	20.6786	19.9586	20.3282	19.8959	20.0568	18.4723	17.5609	20.4298	20.3906	18.5508	19.2842	19.78	19.8346	19.5723	18.6609	21.5298	21.4906	NaN	NaN	20.4298	20.3906	NaN	19.2842	19.78
713	P62244	P62244	40S ribosomal protein S15a	RPS15A		sp|P62244|RS15A_HUMAN 40S ribosomal protein S15a OS=Homo sapiens OX=9606 GN=RPS15A PE=1 SV=2		5	5	5	41.5	41.5	41.5	14.839	0	35.004			1.1998	0.163847	0.655674	1.77498	21.0757	21.3505	21.5803	22.022	20.4906	21.7978	20.936	21.1741	20.5773	21.176	21.9583	21.9683	20.5597	21.0651	20.4511	20.9812	21.6773	22.276	23.0583	23.0683	20.5773	21.176	21.9583	21.9682	20.5597	21.0651	20.4511
702	Q9UNX3;P61254	Q9UNX3;P61254	60S ribosomal protein L26-like 1;60S ribosomal protein L26	RPL26L1;RPL26		sp|Q9UNX3|RL26L_HUMAN 60S ribosomal protein L26-like 1 OS=Homo sapiens OX=9606 GN=RPL26L1 PE=1 SV=1;sp|P61254|RL26_HUMAN 60S ribosomal protein L26 OS=Homo sapiens OX=9606 GN=RPL26 PE=1 SV=1		5	5	5	31.7	31.7	31.7	17.256	0	30.835			0.404182	0.61315	0.0435033	0.280405	22.3203	21.8443	21.7252	21.9147	21.7246	21.6126	21.4906	21.4326	21.9791	21.6194	21.3951	21.8119	21.6733	21.3997	21.7432	21.8153	23.0791	22.7194	22.4951	22.9119	21.9791	21.6194	21.3951	21.8119	21.6733	21.3997	21.7432
665	P50991	P50991	T-complex protein 1 subunit delta	CCT4		sp|P50991|TCPD_HUMAN T-complex protein 1 subunit delta OS=Homo sapiens OX=9606 GN=CCT4 PE=1 SV=4		5	5	5	12.2	12.2	12.2	57.924	0	36.736			0.852992	0.287908	0.999234	1.18569	21.193	20.5172	21.1348	21.2066	20.6066	20.5111	20.9422	20.5973	19.9367	19.9697	20.2301	20.0891	17.6077	17.5965	20.5249	20.4997	21.0368	21.0697	21.3301	21.1891	19.9368	19.9697	20.2301	20.0891	NaN	NaN	20.5249
811	Q13148	Q13148	TAR DNA-binding protein 43	TARDBP		sp|Q13148|TADBP_HUMAN TAR DNA-binding protein 43 OS=Homo sapiens OX=9606 GN=TARDBP PE=1 SV=1		4	4	4	12.3	12.3	12.3	44.739	0	42.774			0.402942	0.612206	0.416477	0.277324	20.6936	20.2829	20.7791	20.7493	20.1642	20.4386	20.0083	20.5176	16.3013	20.7992	20.9204	17.8849	16.9757	20.4082	20.1093	16.7466	17.4013	21.8992	22.0204	18.9849	NaN	20.7991	20.9204	NaN	NaN	20.4082	20.1093
580	P29692	P29692	Elongation factor 1-delta	EEF1D		sp|P29692|EF1D_HUMAN Elongation factor 1-delta OS=Homo sapiens OX=9606 GN=EEF1D PE=1 SV=5		10	10	8	37	37	33.1	31.121	0	73.844			0.257644	0.770922	-0.0448017	-0.137757	22.586	22.422	22.099	22.3022	22.1449	21.8835	22.0885	21.949	21.0587	21.3786	22.0164	21.9729	21.3165	21.2241	22.1542	21.911	22.1587	22.4786	23.1164	23.0729	21.0587	21.3786	22.0164	21.9728	21.3165	21.2241	22.1542
768	P78371	P78371	T-complex protein 1 subunit beta	CCT2		sp|P78371|TCPB_HUMAN T-complex protein 1 subunit beta OS=Homo sapiens OX=9606 GN=CCT2 PE=1 SV=4		8	8	8	24.1	24.1	24.1	57.488	0	73.148			0.151931	0.888557	-0.457124	-0.568392	21.225	21.3585	20.4044	21.7724	20.7896	21.3126	20.9999	21.0864	17.9093	19.7474	21.1418	21.3642	20.504	20.1636	20.6211	20.7026	19.0093	20.8474	22.2418	22.4642	NaN	19.7474	21.1418	21.3642	20.504	20.1636	20.621
459	P07195	P07195	L-lactate dehydrogenase B chain	LDHB		sp|P07195|LDHB_HUMAN L-lactate dehydrogenase B chain OS=Homo sapiens OX=9606 GN=LDHB PE=1 SV=2		10	8	8	35.9	28.4	28.4	36.638	0	81.101			0.565166	0.45533	0.219107	0.642451	21.8368	22.3357	21.7523	21.9254	21.7639	21.9914	21.861	21.7688	21.7352	22.0687	22.3754	22.5177	21.3453	21.5904	22.2788	22.6061	22.8352	23.1687	23.4754	23.6177	21.7352	22.0686	22.3754	22.5177	21.3453	21.5904	22.2788
468	P07910;P0DMR1;O60812;B7ZW38;B2RXH8	P07910;P0DMR1;O60812;B7ZW38;B2RXH8	Heterogeneous nuclear ribonucleoproteins C1/C2;Heterogeneous nuclear ribonucleoprotein C-like 4;Heterogeneous nuclear ribonucleoprotein C-like 1;Heterogeneous nuclear ribonucleoprotein C-like 3;Heterogeneous nuclear ribonucleoprotein C-like 2	HNRNPC;HNRNPCL4;HNRNPCL1;HNRNPCL3;HNRNPCL2		sp|P07910|HNRPC_HUMAN Heterogeneous nuclear ribonucleoproteins C1/C2 OS=Homo sapiens OX=9606 GN=HNRNPC PE=1 SV=4;sp|P0DMR1|HNRC4_HUMAN Heterogeneous nuclear ribonucleoprotein C-like 4 OS=Homo sapiens OX=9606 GN=HNRNPCL4 PE=3 SV=1;sp|O60812|HNRC1_HUMAN Hete		6	6	6	20.3	20.3	20.3	33.67	0	36.714			0.926918	0.253147	0.850677	1.31461	21.2396	20.6342	20.4705	20.709	20.7025	21.1037	20.4654	20.5674	20.8139	20.6335	20.9575	20.7083	20.8918	18.0308	20.4337	20.3542	21.9139	21.7335	22.0575	21.8084	20.8139	20.6335	20.9574	20.7083	20.8918	NaN	20.4337
388	O75223	O75223	Gamma-glutamylcyclotransferase	GGCT		sp|O75223|GGCT_HUMAN Gamma-glutamylcyclotransferase OS=Homo sapiens OX=9606 GN=GGCT PE=1 SV=1		3	3	3	17	17	17	21.007	0	52.058			0.356197	0.653132	0.0534072	0.156581	21.2653	21.0461	21.3167	21.4527	21.7355	21.2824	21.1553	20.8898	21.7674	21.6901	20.7156	20.5778	21.4513	20.9166	21.2578	20.9117	22.8674	22.7901	21.8156	21.6778	21.7674	21.6901	20.7156	20.5778	21.4513	20.9166	21.2578
352	Q13765;E9PAV3	Q13765;E9PAV3	Nascent polypeptide-associated complex subunit alpha;Nascent polypeptide-associated complex subunit alpha, muscle-specific form	NACA		sp|Q13765|NACA_HUMAN Nascent polypeptide-associated complex subunit alpha OS=Homo sapiens OX=9606 GN=NACA PE=1 SV=1;sp|E9PAV3|NACAM_HUMAN Nascent polypeptide-associated complex subunit alpha, muscle-specific form OS=Homo sapiens OX=9606 GN=NACA PE=1 SV=1		2	2	2	13	13	13	23.384	0	14.237			-4.34e-08	0	0	0	18.553	18.0184	20.2706	16.8839	17.9427	19.1971	18.9062	17.4807	16.7726	19.2402	17.1865	18.0543	17.3276	18.1591	16.1606	18.33	17.8726	20.3402	18.2865	19.1543	NaN	19.2402	NaN	NaN	NaN	NaN	NaN
389	O75306	O75306	NADH dehydrogenase [ubiquinone] iron-sulfur protein 2, mitochondrial	NDUFS2		sp|O75306|NDUS2_HUMAN NADH dehydrogenase [ubiquinone] iron-sulfur protein 2, mitochondrial OS=Homo sapiens OX=9606 GN=NDUFS2 PE=1 SV=2		1	1	1	2.6	2.6	2.6	52.545	0.0025157	11.15			-4.34e-08	0	0	0	17.5087	23.5434	17.7147	18.5212	17.042	19.4102	17.3358	18.2415	16.9948	17.1796	17.7247	17.5465	17.7286	16.8613	19.1117	17.1293	18.0948	18.2796	18.8247	18.6465	NaN	NaN	NaN	NaN	NaN	NaN	NaN
415	P01709;P01706	P01709;P01706	Ig lambda chain V-II region MGC;Ig lambda chain V-II region BOH			sp|P01709|LV208_HUMAN Immunoglobulin lambda variable 2-8 OS=Homo sapiens OX=9606 GN=IGLV2-8 PE=1 SV=2;sp|P01706|LV211_HUMAN Immunoglobulin lambda variable 2-11 OS=Homo sapiens OX=9606 GN=IGLV2-11 PE=1 SV=2		2	1	1	11	11	11	12.382	0	37.681			-4.34e-08	0	0	0	16.6941	17.4123	17.8202	17.3202	17.8155	17.3766	19.297	18.4632	17.4791	16.8113	18.2904	18.2939	18.6556	20.9536	18.7716	18.6856	18.5791	17.9113	19.3904	19.3939	NaN	NaN	NaN	NaN	NaN	20.9536	NaN
420	P01859;CON__sw|2VUOB_CONT|CONT_Chain;CON__sw|P01870.1_CONT|CONT_IgG	P01859	Ig gamma-2 chain C region	IGHG2		sp|P01859|IGHG2_HUMAN Immunoglobulin heavy constant gamma 2 OS=Homo sapiens OX=9606 GN=IGHG2 PE=1 SV=2	+	4	1	1	16	8	8	35.9	1	-2			-4.34e-08	0	0	0	19.5886	18.1005	17.8434	17.8514	17.6551	16.9764	18.0786	19.5554	16.9828	17.6279	18.8032	18.7376	17.4396	15.1849	18.852	18.2958	18.0828	18.7279	19.9032	19.8376	NaN	NaN	NaN	NaN	NaN	NaN	NaN
520	P16401	P16401	Histone H1.5	HIST1H1B		sp|P16401|H15_HUMAN Histone H1.5 OS=Homo sapiens OX=9606 GN=HIST1H1B PE=1 SV=3		3	3	3	16.8	16.8	16.8	22.58	0	30.224			0.1261	0.910493	-0.938893	-0.710597	16.0584	19.9924	20.5149	17.5841	18.4856	19.2843	18.405	17.0478	21.9799	22.0064	16.7164	18.7079	21.3972	20.8337	20.6414	20.2939	23.0799	23.1064	17.8164	19.8079	21.9799	22.0064	NaN	NaN	21.3972	20.8337	20.6414
548	P22626	P22626	Heterogeneous nuclear ribonucleoproteins A2/B1	HNRNPA2B1		sp|P22626|ROA2_HUMAN Heterogeneous nuclear ribonucleoproteins A2/B1 OS=Homo sapiens OX=9606 GN=HNRNPA2B1 PE=1 SV=2		4	4	4	11	11	11	37.429	0	25.44			-4.34e-08	0	0	0	16.9422	17.6221	18.3863	16.8917	21.5785	17.8299	21.1563	20.7638	18.0063	16.7475	18.1289	18.2574	21.3919	14.5621	20.5908	16.9281	19.1063	17.8475	19.2289	19.3574	NaN	NaN	NaN	NaN	21.3919	NaN	20.5908
506	P13010	P13010	X-ray repair cross-complementing protein 5	XRCC5		sp|P13010|XRCC5_HUMAN X-ray repair cross-complementing protein 5 OS=Homo sapiens OX=9606 GN=XRCC5 PE=1 SV=3		14	14	14	33.1	33.1	33.1	82.704	0	89.236			0.440198	0.56937	0.13252	0.36755	21.3115	21.3428	21.1961	21.3334	21.4176	21.4453	21.0787	21.4516	21.0162	21.0455	21.9569	22.2844	21.012	21.3868	21.6158	21.7583	22.1162	22.1455	23.0569	23.3844	21.0162	21.0455	21.9569	22.2844	21.012	21.3868	21.6158
355	O00148;Q13838	O00148;Q13838	ATP-dependent RNA helicase DDX39A;Spliceosome RNA helicase DDX39B	DDX39A;DDX39B		sp|O00148|DX39A_HUMAN ATP-dependent RNA helicase DDX39A OS=Homo sapiens OX=9606 GN=DDX39A PE=1 SV=2;sp|Q13838|DX39B_HUMAN Spliceosome RNA helicase DDX39B OS=Homo sapiens OX=9606 GN=DDX39B PE=1 SV=1		4	4	4	10.1	10.1	10.1	49.129	0	26.334			0.707543	0.353163	1.04891	0.92182	21.0347	21.1565	20.5132	20.9644	20.7642	20.8483	21.2084	21.1343	20.4763	20.5899	21.1613	21.0053	20.7163	16.3861	20.9983	20.9365	21.5763	21.6899	22.2613	22.1053	20.4763	20.5899	21.1613	21.0053	20.7163	NaN	20.9983
715	P62258	P62258	14-3-3 protein epsilon	YWHAE		sp|P62258|1433E_HUMAN 14-3-3 protein epsilon OS=Homo sapiens OX=9606 GN=YWHAE PE=1 SV=1		6	4	4	26.7	19.6	19.6	29.174	0	27.773			0.224849	0.802831	-0.0496578	-0.253612	21.0886	20.8805	20.8847	20.5281	21.1446	21.4374	20.6823	20.8939	20.7915	20.8563	21.5251	21.4329	21.2519	21.2995	21.1025	21.1505	21.8915	21.9563	22.6251	22.5329	20.7915	20.8563	21.5251	21.4329	21.2519	21.2995	21.1025
743	P62899	P62899	60S ribosomal protein L31	RPL31		sp|P62899|RL31_HUMAN 60S ribosomal protein L31 OS=Homo sapiens OX=9606 GN=RPL31 PE=1 SV=1		4	4	4	32	32	32	14.463	0	27.249			0.480435	0.533207	0.499747	0.460169	22.5986	21.8104	22.1797	22.1899	22.0666	22.1223	22.8128	22.5768	22.1351	21.86	21.9619	22.0004	18.2462	22.463	22.8122	22.4369	23.2351	22.96	23.0619	23.1004	22.1351	21.86	21.9619	22.0004	NaN	22.463	22.8123
442	P05109	P05109	Protein S100-A8;Protein S100-A8, N-terminally processed	S100A8		sp|P05109|S10A8_HUMAN Protein S100-A8 OS=Homo sapiens OX=9606 GN=S100A8 PE=1 SV=1		6	6	6	52.7	52.7	52.7	10.834	0	36.819			0.0206437	1	-0.430515	-1.99675	22.0598	22.2436	22.4815	22.2851	23.0648	23.0741	22.3465	22.395	22.791	22.7367	22.1715	22.176	23.2406	22.9632	22.749	22.6444	23.891	23.8367	23.2715	23.276	22.791	22.7367	22.1715	22.176	23.2406	22.9632	22.749
445	P05386	P05386	60S acidic ribosomal protein P1	RPLP1		sp|P05386|RLA1_HUMAN 60S acidic ribosomal protein P1 OS=Homo sapiens OX=9606 GN=RPLP1 PE=1 SV=1		3	3	3	74.6	74.6	74.6	11.514	0	78.276			0.181342	0.851667	-0.165318	-0.429302	22.8468	22.8936	21.5772	21.8495	22.4617	22.7243	23.1901	23.0533	21.0603	21.0786	22.4551	22.0523	21.4136	22.1434	21.7749	21.9757	22.1603	22.1786	23.5551	23.1523	21.0603	21.0786	22.4551	22.0523	21.4136	22.1434	21.7749
823	Q14019	Q14019	Coactosin-like protein	COTL1		sp|Q14019|COTL1_HUMAN Coactosin-like protein OS=Homo sapiens OX=9606 GN=COTL1 PE=1 SV=3		2	2	2	11.3	11.3	11.3	15.945	0	11.663			0.0506019	1	-0.664644	-1.36923	20.7733	17.2038	20.8692	20.8394	20.6184	20.293	20.6963	20.5636	19.8127	19.4874	18.3408	20.516	19.9732	19.843	20.4737	20.5256	20.9127	20.5874	19.4408	21.6161	19.8127	19.4874	NaN	20.5161	19.9732	19.843	20.4737
499	P12004	P12004	Proliferating cell nuclear antigen	PCNA		sp|P12004|PCNA_HUMAN Proliferating cell nuclear antigen OS=Homo sapiens OX=9606 GN=PCNA PE=1 SV=1		5	5	5	28.7	28.7	28.7	28.768	0	54.944			0.0186359	1	-1.80945	-2.06898	20.6254	18.0827	20.8543	20.5494	20.9985	20.5591	20.7156	20.4989	20.3109	17.1824	18.177	20.6566	20.3923	20.5308	21.4028	21.2388	21.4109	18.2824	19.277	21.7566	20.3109	NaN	NaN	20.6566	20.3923	20.5308	21.4028
802	Q08554	Q08554	Desmocollin-1	DSC1		sp|Q08554|DSC1_HUMAN Desmocollin-1 OS=Homo sapiens OX=9606 GN=DSC1 PE=1 SV=2		14	14	14	24.3	24.3	24.3	99.986	0	126.14			0.0693948	1	-0.511429	-1.14623	24.1097	24.0517	24.2659	24.0582	24.7707	24.4871	25.2735	25.0368	25.1977	25.2256	23.6515	23.7175	24.9849	24.8932	25.1355	24.8244	26.2977	26.3256	24.7515	24.8175	25.1977	25.2256	23.6515	23.7175	24.9849	24.8932	25.1356
862	Q5T749	Q5T749	Keratinocyte proline-rich protein	KPRP		sp|Q5T749|KPRP_HUMAN Keratinocyte proline-rich protein OS=Homo sapiens OX=9606 GN=KPRP PE=1 SV=1		12	12	12	29.4	29.4	29.4	64.135	0	83.611			0.0352522	1	-0.719434	-1.62201	27.8156	27.269	27.0535	26.5498	28.4366	27.6963	28.7718	28.2143	28.1329	28.2748	26.7041	26.7581	27.956	28.0068	28.4635	28.3214	29.2329	29.3748	27.8041	27.8581	28.1329	28.2748	26.7041	26.7581	27.956	28.0068	28.4635
438	Q99878;Q96KK5;Q9BTM1;Q16777;Q93077;Q7L7L0;Q6FI13;P20671;P0C0S8;P04908;Q96QV6;P16104;Q8IUE6	Q99878;Q96KK5;Q9BTM1;Q16777;Q93077;Q7L7L0;Q6FI13;P20671;P0C0S8;P04908;Q96QV6;P16104	Histone H2A type 1-J;Histone H2A type 1-H;Histone H2A.J;Histone H2A type 2-C;Histone H2A type 1-C;Histone H2A type 3;Histone H2A type 2-A;Histone H2A type 1-D;Histone H2A type 1;Histone H2A type 1-B/E;Histone H2A type 1-A;Histone H2AX	HIST1H2AJ;HIST1H2AH;H2AFJ;HIST2H2AC;HIST1H2AC;HIST3H2A;HIST2H2AA3;HIST1H2AD;HIST1H2AG;HIST1H2AB;HIST1H2AA;H2AFX		sp|Q99878|H2A1J_HUMAN Histone H2A type 1-J OS=Homo sapiens OX=9606 GN=HIST1H2AJ PE=1 SV=3;sp|Q96KK5|H2A1H_HUMAN Histone H2A type 1-H OS=Homo sapiens OX=9606 GN=HIST1H2AH PE=1 SV=3;sp|Q9BTM1|H2AJ_HUMAN Histone H2A.J OS=Homo sapiens OX=9606 GN=H2AFJ PE=1 SV=		4	4	2	32.8	32.8	25.8	13.936	0	100.2			0.012751	1	-0.717889	-2.33971	22.9389	23.1723	22.0721	22.451	24.1139	24.5249	24.1476	24.5206	23.364	22.7757	23.773	23.9082	24.066	24.38	23.7398	24.5068	24.464	23.8757	24.873	25.0082	23.364	22.7757	23.773	23.9082	24.066	24.38	23.7397
651	P48357	P48357	Leptin receptor	LEPR		sp|P48357|LEPR_HUMAN Leptin receptor OS=Homo sapiens OX=9606 GN=LEPR PE=1 SV=2		1	1	1	1	1	1	132.49	0.0063425	6.6104			0.698673	0.35681	0.263339	0.905144	30.7486	18.6976	31.0875	31.0561	30.5057	30.2789	29.9691	28.2159	31.296	31.2033	30.2942	30.241	30.6157	30.5804	30.4299	30.3551	32.396	32.3033	31.3942	31.341	31.296	31.2033	30.2942	30.241	30.6157	30.5804	30.4299
141	A0A075B5W3	A0A075B5W3		Ighv1-53		tr|A0A075B5W3|A0A075B5W3_MOUSE Immunoglobulin heavy variable 1-53 (Fragment) OS=Mus musculus OX=10090 GN=Ighv1-53 PE=4 SV=1		4	3	1	60.7	54.7	21.4	12.791	0	263.59			0.000652686	1	-5.31194	-4.79911	23.4767	22.2754	16.5282	17.068	25.2994	25.9472	25.4361	25.9741	20.8861	21.6311	22.079	17.2478	25.6062	26.1187	25.5323	25.8345	21.9861	22.7311	23.179	18.3478	20.8861	21.6311	22.079	NaN	25.6063	26.1187	25.5323
202	A0A0B4J1N0;A0A0G2JFE9	A0A0B4J1N0;A0A0G2JFE9		Ighv1-76		tr|A0A0B4J1N0|A0A0B4J1N0_MOUSE Immunoglobulin heavy variable 1-76 OS=Mus musculus OX=10090 GN=Ighv1-76 PE=1 SV=1;tr|A0A0G2JFE9|A0A0G2JFE9_MOUSE Immunoglobulin heavy variable 1-76 (Fragment) OS=Mus musculus OX=10090 GN=Ighv1-76 PE=1 SV=1		6	6	4	79.6	79.6	39.8	10.879	0	323.31			0.0138022	1	-3.78389	-2.28276	24.1819	23.7043	17.2635	17.4716	26.9475	26.7681	26.5187	26.173	24.4418	18.0952	25.2385	24.3398	26.7851	26.6867	26.8424	26.9366	25.5418	19.1952	26.3385	25.4398	24.4418	NaN	25.2385	24.3398	26.7851	26.6867	26.8424
881	Q8IWJ2	Q8IWJ2	GRIP and coiled-coil domain-containing protein 2	GCC2		sp|Q8IWJ2|GCC2_HUMAN GRIP and coiled-coil domain-containing protein 2 OS=Homo sapiens OX=9606 GN=GCC2 PE=1 SV=4		1	1	1	1	1	1	195.91	0.0064034	6.6676	yes	+	5.48118	7.77e-05	9.52105	14.5523	26.8135	26.7482	26.5251	26.3699	17.2379	19.1398	19.4974	17.9219	27.0696	26.5759	25.9836	25.9247	16.7329	15.7572	18.5465	16.4329	28.1696	27.6759	27.0836	27.0247	27.0696	26.5759	25.9836	25.9247	NaN	NaN	NaN
836	Q15109	Q15109	Advanced glycosylation end product-specific receptor	AGER		sp|Q15109|RAGE_HUMAN Advanced glycosylation end product-specific receptor OS=Homo sapiens OX=9606 GN=AGER PE=1 SV=1		1	1	1	2.5	2.5	2.5	42.802	0.0012987	11.545	yes	+	3.37249	0.0035648	5.15689	6.14823	22.6578	23.4201	25.0024	24.8047	18.3844	18.4116	21.8368	21.4756	25.1014	23.8155	24.4681	24.7504	18.7789	17.419	20.8725	20.4375	26.2014	24.9155	25.5681	25.8504	25.1014	23.8155	24.4681	24.7504	NaN	NaN	20.8725
976	Q9Y2F5	Q9Y2F5	Little elongation complex subunit 1	ICE1		sp|Q9Y2F5|ICE1_HUMAN Little elongation complex subunit 1 OS=Homo sapiens OX=9606 GN=ICE1 PE=1 SV=5		1	1	1	0.5	0.5	0.5	247.89	0.0044994	7.2804	yes	+	1.78736	0.0632962	4.3776	2.76507	20.7006	24.2758	24.1305	22.8664	19.1032	18.2497	17.0939	18.3045	24.2476	23.5537	22.6206	17.4865	16.5713	17.4912	17.9017	18.4338	25.3476	24.6537	23.7206	18.5865	24.2476	23.5537	22.6206	NaN	NaN	NaN	NaN
745	P62910	P62910	60S ribosomal protein L32	RPL32		sp|P62910|RL32_HUMAN 60S ribosomal protein L32 OS=Homo sapiens OX=9606 GN=RPL32 PE=1 SV=2		5	5	5	34.8	34.8	34.8	15.86	0	28.262			0.0490053	1	-1.85491	-1.39172	21.8752	21.8987	22.2947	22.2854	16.4327	18.8504	16.7183	18.1233	22.6398	22.3651	17.4452	18.4797	22.3511	21.9673	22.1545	21.8765	23.7398	23.4651	18.5452	19.5797	22.6398	22.3651	NaN	NaN	22.3511	21.9673	22.1545
969	Q9UQ35	Q9UQ35	Serine/arginine repetitive matrix protein 2	SRRM2		sp|Q9UQ35|SRRM2_HUMAN Serine/arginine repetitive matrix protein 2 OS=Homo sapiens OX=9606 GN=SRRM2 PE=1 SV=2		11	11	11	6	6	6	299.61	0	71.463		+	1.33574	0.138087	1.81448	2.00084	21.6181	21.8267	23.5297	22.9367	17.9034	18.7297	17.5334	18.4958	20.637	17.3867	20.7585	20.9818	18.1063	18.7019	17.2908	18.407	21.737	18.4867	21.8585	22.0818	20.637	NaN	20.7585	20.9818	NaN	NaN	NaN
889	Q8NDH6	Q8NDH6	Islet cell autoantigen 1-like protein	ICA1L		sp|Q8NDH6|ICA1L_HUMAN Islet cell autoantigen 1-like protein OS=Homo sapiens OX=9606 GN=ICA1L PE=1 SV=1		1	1	1	4.1	4.1	4.1	54.406	0.0063627	6.6418			-4.34e-08	0	0	0	24.202	24.1929	24.002	24.1843	17.9595	17.0436	17.6934	18.6315	23.5296	16.4348	17.6494	16.488	17.5064	17.0245	20.1516	17.5303	24.6296	17.5348	18.7494	17.588	23.5296	NaN	NaN	NaN	NaN	NaN	NaN
525	P17066;P48741	P17066;P48741	Heat shock 70 kDa protein 6;Putative heat shock 70 kDa protein 7	HSPA6;HSPA7		sp|P17066|HSP76_HUMAN Heat shock 70 kDa protein 6 OS=Homo sapiens OX=9606 GN=HSPA6 PE=1 SV=2;sp|P48741|HSP77_HUMAN Putative heat shock 70 kDa protein 7 OS=Homo sapiens OX=9606 GN=HSPA7 PE=5 SV=2		9	2	2	14.2	3.7	3.7	71.027	0	22.324	yes	+	3.05686	0.00645169	3.95232	5.34402	22.3464	22.2213	23.1465	22.7893	18.6682	19.7069	18.6634	18.4134	22.0328	22.0341	21.8721	21.5673	19.1902	17.8419	18.7658	15.8991	23.1328	23.1341	22.9721	22.6673	22.0328	22.0341	21.8721	21.5673	NaN	NaN	NaN
534	P18206	P18206	Vinculin	VCL		sp|P18206|VINC_HUMAN Vinculin OS=Homo sapiens OX=9606 GN=VCL PE=1 SV=4		2	2	2	1.9	1.9	1.9	123.8	0.0024661	10.841			-4.34e-08	0	0	0	22.6441	22.5924	18.7614	21.3322	17.8116	17.279	16.1693	19.1413	18.7413	17.8986	17.9441	18.342	18.1411	16.3148	18.2118	18.5068	19.8413	18.9986	19.0441	19.442	NaN	NaN	NaN	NaN	NaN	NaN	NaN
376	O43237	O43237	Cytoplasmic dynein 1 light intermediate chain 2	DYNC1LI2		sp|O43237|DC1L2_HUMAN Cytoplasmic dynein 1 light intermediate chain 2 OS=Homo sapiens OX=9606 GN=DYNC1LI2 PE=1 SV=1		4	4	4	17.3	17.3	17.3	54.099	0	26.699			-4.34e-08	0	0	0	20.8461	20.1294	21.1248	20.3036	17.6081	18.0175	16.2085	16.527	16.9742	19.2851	19.256	17.9402	18.473	17.9696	19.4849	17.6042	18.0742	20.3851	20.356	19.0403	NaN	19.2851	NaN	NaN	NaN	NaN	NaN
850	Q15717;Q12926;P26378	Q15717	ELAV-like protein 1	ELAVL1		sp|Q15717|ELAV1_HUMAN ELAV-like protein 1 OS=Homo sapiens OX=9606 GN=ELAVL1 PE=1 SV=2		4	4	4	15.3	15.3	15.3	36.091	0	29.785		+	1.29231	0.145225	1.32679	1.9287	21.6257	21.6757	22.1545	21.2794	17.1494	16.955	19.9349	20.3803	21.2226	21.0882	20.9206	20.7146	20.3001	17.6227	20.3604	20.3556	22.3226	22.1882	22.0206	21.8147	21.2226	21.0882	20.9206	20.7146	20.3001	NaN	20.3604
666	P51114;P51116;Q06787	P51114	Fragile X mental retardation syndrome-related protein 1	FXR1		sp|P51114|FXR1_HUMAN Fragile X mental retardation syndrome-related protein 1 OS=Homo sapiens OX=9606 GN=FXR1 PE=1 SV=3		5	5	5	9.3	9.3	9.3	69.72	0	32.761			0.616948	0.411961	0.612422	0.747264	18.1397	20.7193	20.6152	20.4436	17.2031	15.2246	17.4494	19.053	17.2555	17.3615	20.1682	20.0453	17.8378	17.8936	18.2774	18.3719	18.3555	18.4615	21.2682	21.1453	NaN	NaN	20.1682	20.0453	NaN	NaN	NaN
899	Q92598	Q92598	Heat shock protein 105 kDa	HSPH1		sp|Q92598|HS105_HUMAN Heat shock protein 105 kDa OS=Homo sapiens OX=9606 GN=HSPH1 PE=1 SV=1		5	5	5	8.2	8.2	8.2	96.864	0	30.487			0.912179	0.258749	0.813421	1.28912	19.9041	20.2386	20.8297	20.4518	16.4512	19.2038	17.6049	18.2275	17.489	18.5273	19.2276	19.9806	17.9166	17.8073	17.3069	18.9401	18.589	19.6273	20.3276	21.0806	NaN	NaN	19.2276	19.9806	NaN	NaN	NaN
474	P08865	P08865	40S ribosomal protein SA	RPSA		sp|P08865|RSSA_HUMAN 40S ribosomal protein SA OS=Homo sapiens OX=9606 GN=RPSA PE=1 SV=4		3	3	3	16.3	16.3	16.3	32.854	0	22.025		+	1.7703	0.0651153	1.67972	2.73542	20.5799	20.706	20.8402	20.5731	17.8022	20.373	18.025	17.3137	21.108	20.6687	20.5956	20.6595	18.9387	20.5673	19.1816	17.6253	22.208	21.7687	21.6956	21.7595	21.108	20.6687	20.5956	20.6595	NaN	20.5673	NaN
741	P62888	P62888	60S ribosomal protein L30	RPL30		sp|P62888|RL30_HUMAN 60S ribosomal protein L30 OS=Homo sapiens OX=9606 GN=RPL30 PE=1 SV=2		3	3	3	37.4	37.4	37.4	12.784	0	20.337			0.273158	0.752795	-0.100366	-0.086716	21.7021	21.4595	21.7442	21.317	20.081	19.1349	19.8857	17.988	21.4245	21.0113	17.8361	17.2503	19.8655	18.1668	20.0095	19.8818	22.5245	22.1113	18.9361	18.3503	21.4244	21.0113	NaN	NaN	19.8655	NaN	20.0095
429	P04080	P04080	Cystatin-B	CSTB		sp|P04080|CYTB_HUMAN Cystatin-B OS=Homo sapiens OX=9606 GN=CSTB PE=1 SV=2		4	4	4	45.9	45.9	45.9	11.139	0	28.714			0.0123182	1	-1.15634	-2.36461	21.1076	20.7771	22.5127	22.3343	20.8311	19.9906	17.3766	19.7027	18.6473	19.753	18.4627	20.0917	19.8714	19.9661	20.9541	20.7885	19.7474	20.853	19.5627	21.1917	NaN	19.753	NaN	20.0917	19.8714	19.9661	20.9541
734	P62829	P62829	60S ribosomal protein L23	RPL23		sp|P62829|RL23_HUMAN 60S ribosomal protein L23 OS=Homo sapiens OX=9606 GN=RPL23 PE=1 SV=1		4	4	4	37.9	37.9	37.9	14.865	0	26.563			0.192227	0.839816	-0.641979	-0.382467	22.13	22.2321	22.0006	22.3036	22.359	21.9322	17.557	18.5523	21.8099	22.046	16.7085	19.3787	22.1294	17.2846	21.5645	21.5326	22.9099	23.146	17.8085	20.4787	21.8099	22.046	NaN	NaN	22.1294	NaN	21.5645
230	Q99613;B5ME19	Q99613;B5ME19	Eukaryotic translation initiation factor 3 subunit C;Eukaryotic translation initiation factor 3 subunit C-like protein	EIF3C;EIF3CL		sp|Q99613|EIF3C_HUMAN Eukaryotic translation initiation factor 3 subunit C OS=Homo sapiens OX=9606 GN=EIF3C PE=1 SV=1;sp|B5ME19|EIFCL_HUMAN Eukaryotic translation initiation factor 3 subunit C-like protein OS=Homo sapiens OX=9606 GN=EIF3CL PE=3 SV=1		4	4	4	6.1	6.1	6.1	105.34	0	28.294			-4.34e-08	0	0	0	19.9707	19.4687	20.1839	20.1144	17.9218	18.0382	17.5618	18.45	17.4921	17.0832	17.4697	19.9276	18.363	17.8358	18.7356	18.345	18.5921	18.1833	18.5697	21.0276	NaN	NaN	NaN	19.9276	NaN	NaN	NaN
639	P46776	P46776	60S ribosomal protein L27a	RPL27A		sp|P46776|RL27A_HUMAN 60S ribosomal protein L27a OS=Homo sapiens OX=9606 GN=RPL27A PE=1 SV=2		2	2	2	14.2	14.2	14.2	16.561	0	14.609	yes	+	1.33335	0.137683	2.02155	1.99687	22.1222	22.2448	22.873	23.1022	21.4449	21.4915	18.3787	21.7022	22.0399	21.83	22.6705	22.6458	21.324	17.308	21.1618	21.3062	23.1399	22.9301	23.7705	23.7458	22.0399	21.83	22.6705	22.6458	21.324	NaN	21.1618
469	P08123	P08123	Collagen alpha-2(I) chain	COL1A2		sp|P08123|CO1A2_HUMAN Collagen alpha-2(I) chain OS=Homo sapiens OX=9606 GN=COL1A2 PE=1 SV=7		9	9	9	6.8	6.8	6.8	129.31	0	213.42	yes	+	1.62011	0.0814004	8.32108	2.47755	18.1054	17.9557	19.0123	21.1632	17.3332	18.5815	15.8405	17.4303	20.2164	19.2353	30.9603	31.4658	15.8417	17.0689	18.0895	17.5935	21.3164	20.3353	32.0603	32.5658	20.2164	19.2353	30.9603	31.4658	15.8417	17.0689	NaN
964	Q9UJZ1	Q9UJZ1	Stomatin-like protein 2, mitochondrial	STOML2		sp|Q9UJZ1|STML2_HUMAN Stomatin-like protein 2, mitochondrial OS=Homo sapiens OX=9606 GN=STOML2 PE=1 SV=1		3	3	3	17.7	17.7	17.7	38.534	0	23.057			-4.34e-08	0	0	0	20.8203	20.65	20.6617	20.7464	20.3063	18.3408	19.5445	17.6516	18.9087	18.4615	16.8967	17.5675	17.9938	17.8843	19.3973	16.76	20.0087	19.5616	17.9967	18.6675	NaN	NaN	NaN	NaN	NaN	NaN	19.3973
707	P61619;Q9H9S3	P61619	Protein transport protein Sec61 subunit alpha isoform 1	SEC61A1		sp|P61619|S61A1_HUMAN Protein transport protein Sec61 subunit alpha isoform 1 OS=Homo sapiens OX=9606 GN=SEC61A1 PE=1 SV=2		3	3	3	6.5	6.5	6.5	52.264	0	22.265			-4.34e-08	0	0	0	20.1934	19.9788	21.3581	20.738	18.1555	19.5579	18.5446	17.8902	18.0421	17.1498	17.7164	17.2757	18.5025	17.7798	19.7858	18.2028	19.1421	18.2498	18.8164	18.3757	NaN	NaN	NaN	NaN	NaN	NaN	19.7858
373	O43143	O43143	Pre-mRNA-splicing factor ATP-dependent RNA helicase DHX15	DHX15		sp|O43143|DHX15_HUMAN Pre-mRNA-splicing factor ATP-dependent RNA helicase DHX15 OS=Homo sapiens OX=9606 GN=DHX15 PE=1 SV=2		4	4	4	6	6	6	90.932	0	22.731			0.20137	0.828457	-0.177045	-0.34473	19.2718	19.2736	19.2998	20.2485	18.529	17.7591	17.6601	17.9423	18.1451	17.3566	19.2719	19.3448	18.8487	19.1238	18.233	18.621	19.2451	18.4566	20.3719	20.4448	NaN	NaN	19.2719	19.3448	NaN	NaN	NaN
674	P52292	P52292	Importin subunit alpha-1	KPNA2		sp|P52292|IMA1_HUMAN Importin subunit alpha-1 OS=Homo sapiens OX=9606 GN=KPNA2 PE=1 SV=1		5	5	5	16.8	16.8	16.8	57.861	0	37.644			0.25707	0.768902	-0.15553	-0.139687	20.7982	20.6497	22.325	22.1982	19.8162	19.7607	20.2694	19.9732	17.3191	16.3661	20.1361	20.2176	17.3952	18.2144	19.5739	19.4774	18.4191	17.4661	21.2361	21.3176	NaN	NaN	20.1361	20.2176	NaN	NaN	19.5739
879	Q86VP6	Q86VP6	Cullin-associated NEDD8-dissociated protein 1	CAND1		sp|Q86VP6|CAND1_HUMAN Cullin-associated NEDD8-dissociated protein 1 OS=Homo sapiens OX=9606 GN=CAND1 PE=1 SV=2		4	4	4	4.3	4.3	4.3	136.37	0	25.039			-4.34e-08	0	0	0	19.7371	17.5117	19.9472	19.9708	16.9057	19.5575	17.4505	17.1313	19.9516	17.2002	17.9481	17.2541	18.9546	17.5602	18.3678	18.595	21.0516	18.3002	19.0481	18.3541	19.9516	NaN	NaN	NaN	NaN	NaN	NaN
973	Q9Y265	Q9Y265	RuvB-like 1	RUVBL1		sp|Q9Y265|RUVB1_HUMAN RuvB-like 1 OS=Homo sapiens OX=9606 GN=RUVBL1 PE=1 SV=1		3	3	3	10.3	10.3	10.3	50.227	0	17.662			-4.34e-08	0	0	0	20.0852	18.8662	20.1139	19.8672	18.1242	18.721	19.347	16.7055	17.0724	17.1475	16.845	16.9775	18.088	19.0333	17.6562	17.108	18.1724	18.2475	17.945	18.0775	NaN	NaN	NaN	NaN	NaN	NaN	NaN
774	Q00325	Q00325	Phosphate carrier protein, mitochondrial	SLC25A3		sp|Q00325|MPCP_HUMAN Phosphate carrier protein, mitochondrial OS=Homo sapiens OX=9606 GN=SLC25A3 PE=1 SV=2		3	3	3	6.9	6.9	6.9	40.094	0	19.299			0.384285	0.630779	0.235054	0.230243	21.0968	21.1591	21.7198	21.3215	21.3745	21.4098	15.3339	21.1752	17.3493	20.8404	21.1628	21.2364	20.0261	18.7336	20.3689	20.5201	18.4493	21.9404	22.2628	22.3364	NaN	20.8404	21.1628	21.2364	NaN	NaN	20.3689
501	P12268;P20839	P12268	Inosine-5-monophosphate dehydrogenase 2	IMPDH2		sp|P12268|IMDH2_HUMAN Inosine-5-monophosphate dehydrogenase 2 OS=Homo sapiens OX=9606 GN=IMPDH2 PE=1 SV=2		3	3	3	6.4	6.4	6.4	55.804	0	17.761			0.452427	0.561041	0.23205	0.396187	19.0894	19.4702	18.6267	19.4994	16.6301	18.605	18.0692	17.5829	17.3851	19.3959	19.7003	19.4669	18.3377	19.1117	18.3723	19.1983	18.4851	20.4959	20.8003	20.5669	NaN	19.3959	19.7003	19.4669	NaN	19.1117	NaN
625	P41091;Q2VIR3	P41091;Q2VIR3	Eukaryotic translation initiation factor 2 subunit 3;Putative eukaryotic translation initiation factor 2 subunit 3-like protein	EIF2S3;EIF2S3L		sp|P41091|IF2G_HUMAN Eukaryotic translation initiation factor 2 subunit 3 OS=Homo sapiens OX=9606 GN=EIF2S3 PE=1 SV=3;sp|Q2VIR3|IF2GL_HUMAN Eukaryotic translation initiation factor 2 subunit 3B OS=Homo sapiens OX=9606 GN=EIF2S3B PE=2 SV=2		5	5	5	13.8	13.8	13.8	51.109	0	34.025	yes	+	1.57813	0.0871479	2.15228	2.40641	20.8901	21.0942	21.9584	21.6169	20.083	19.9955	20.0872	19.7818	20.6736	20.3575	20.6745	20.526	17.4907	16.3509	19.7129	20.0679	21.7736	21.4575	21.7745	21.626	20.6736	20.3575	20.6745	20.526	NaN	NaN	19.713
546	P22102	P22102	Trifunctional purine biosynthetic protein adenosine-3;Phosphoribosylamine--glycine ligase;Phosphoribosylformylglycinamidine cyclo-ligase;Phosphoribosylglycinamide formyltransferase	GART		sp|P22102|PUR2_HUMAN Trifunctional purine biosynthetic protein adenosine-3 OS=Homo sapiens OX=9606 GN=GART PE=1 SV=1		4	4	4	6	6	6	107.77	0	31.893			-4.34e-08	0	0	0	20.4148	20.2891	20.8715	20.6076	20.2265	18.388	17.866	20.0915	20.0639	18.3856	17.0713	18.4532	19.4635	16.6884	19.0637	18.4719	21.1639	19.4856	18.1713	19.5532	20.0639	NaN	NaN	NaN	NaN	NaN	NaN
567	P26599;O95758	P26599	Polypyrimidine tract-binding protein 1	PTBP1		sp|P26599|PTBP1_HUMAN Polypyrimidine tract-binding protein 1 OS=Homo sapiens OX=9606 GN=PTBP1 PE=1 SV=1		8	8	8	22.8	22.8	22.8	57.221	0	79.454			0.79875	0.301656	0.768759	1.08914	20.7938	20.9128	20.9445	21.518	20.71	17.0531	20.3908	20.5209	20.5993	19.5184	22.4746	21.4081	19.7366	19.9065	20.0954	21.1869	21.6993	20.6184	23.5746	22.5081	20.5993	19.5184	22.4746	21.4081	19.7366	19.9065	20.0955
837	Q15149	Q15149	Plectin	PLEC		sp|Q15149|PLEC_HUMAN Plectin OS=Homo sapiens OX=9606 GN=PLEC PE=1 SV=3		11	11	11	3	3	3	531.78	0	66.807		+	1.35694	0.136123	0.354978	2.03608	20.0293	20.6724	20.1487	20.3982	17.7081	17.8015	20.1125	20.3649	20.6867	20.8864	21.1463	21.2362	20.3792	20.5462	20.9565	20.6539	21.7867	21.9864	22.2463	22.3362	20.6867	20.8864	21.1463	21.2362	20.3792	20.5462	20.9565
658	P49755	P49755	Transmembrane emp24 domain-containing protein 10	TMED10		sp|P49755|TMEDA_HUMAN Transmembrane emp24 domain-containing protein 10 OS=Homo sapiens OX=9606 GN=TMED10 PE=1 SV=2		3	3	3	18.3	18.3	18.3	24.976	0	20.431			0.221526	0.802869	-0.228997	-0.266049	19.8771	18.6679	19.8571	20.1989	19.6107	19.7781	17.004	17.1118	20.15	17.3973	18.0665	20.0632	18.6973	17.9447	20.0136	19.9375	21.25	18.4973	19.1665	21.1632	20.15	NaN	NaN	20.0632	NaN	NaN	20.0136
839	Q15185	Q15185	Prostaglandin E synthase 3	PTGES3		sp|Q15185|TEBP_HUMAN Prostaglandin E synthase 3 OS=Homo sapiens OX=9606 GN=PTGES3 PE=1 SV=1		2	2	2	13.1	13.1	13.1	18.697	0.0024845	11.066			-4.34e-08	0	0	0	20.4004	18.4842	20.2214	17.4058	17.246	17.5337	17.2359	19.4256	16.9735	20.037	17.7323	18.8367	19.2072	18.1413	17.9039	16.3965	18.0735	21.137	18.8323	19.9367	NaN	20.037	NaN	NaN	NaN	NaN	NaN
547	P22234	P22234	Multifunctional protein ADE2;Phosphoribosylaminoimidazole-succinocarboxamide synthase;Phosphoribosylaminoimidazole carboxylase	PAICS		sp|P22234|PUR6_HUMAN Multifunctional protein ADE2 OS=Homo sapiens OX=9606 GN=PAICS PE=1 SV=3		3	3	3	9.9	9.9	9.9	47.079	0	22.528			0.972495	0.238025	1.24509	1.39288	20.187	20.3194	19.8309	20.9042	18.5809	17.5662	19.7019	20.3273	19.2594	17.423	20.4908	20.8915	18.8109	17.1462	19.0985	18.0287	20.3594	18.523	21.5908	21.9915	19.2594	NaN	20.4908	20.8915	NaN	NaN	19.0985
959	Q9P0L0;O95292	Q9P0L0;O95292	Vesicle-associated membrane protein-associated protein A;Vesicle-associated membrane protein-associated protein B/C	VAPA;VAPB		sp|Q9P0L0|VAPA_HUMAN Vesicle-associated membrane protein-associated protein A OS=Homo sapiens OX=9606 GN=VAPA PE=1 SV=3;sp|O95292|VAPB_HUMAN Vesicle-associated membrane protein-associated protein B/C OS=Homo sapiens OX=9606 GN=VAPB PE=1 SV=3		2	2	2	10.4	10.4	10.4	27.893	0	14.13			1.13032	0.185453	1.59783	1.65917	19.5706	19.7633	19.6671	19.1361	20.1009	18.0766	16.8446	18.2857	17.8946	19.4821	20.1358	20.2779	19.0066	17.8471	18.9384	15.6071	18.9946	20.5821	21.2358	21.3779	NaN	19.4821	20.1358	20.2779	NaN	NaN	NaN
882	Q8IYD1	Q8IYD1	Eukaryotic peptide chain release factor GTP-binding subunit ERF3B	GSPT2		sp|Q8IYD1|ERF3B_HUMAN Eukaryotic peptide chain release factor GTP-binding subunit ERF3B OS=Homo sapiens OX=9606 GN=GSPT2 PE=1 SV=2		3	3	1	5.7	5.7	2.7	68.882	0	20.924			-4.34e-08	0	0	0	19.2595	19.7524	19.5923	19.9256	18.2083	18.6059	18.4297	18.5563	17.09	16.6908	19.1957	17.8974	18.2594	18.2466	18.4993	18.5032	18.19	17.7908	20.2957	18.9974	NaN	NaN	NaN	NaN	18.2593	18.2466	18.4993
696	P60866	P60866	40S ribosomal protein S20	RPS20		sp|P60866|RS20_HUMAN 40S ribosomal protein S20 OS=Homo sapiens OX=9606 GN=RPS20 PE=1 SV=1		4	4	4	26.9	26.9	26.9	13.373	0	24.862			1.19754	0.1635	0.566286	1.77122	21.7251	21.6817	22.7519	22.3228	20.9121	20.8596	21.2481	20.8494	22.4984	22.0588	21.3519	21.3463	21.0649	21.0767	21.6898	21.159	23.5984	23.1588	22.4519	22.4463	22.4984	22.0588	21.3519	21.3463	21.0649	21.0767	21.6898
730	P62753	P62753	40S ribosomal protein S6	RPS6		sp|P62753|RS6_HUMAN 40S ribosomal protein S6 OS=Homo sapiens OX=9606 GN=RPS6 PE=1 SV=1		5	5	5	20.1	20.1	20.1	28.68	0	34.685		+	2.4441	0.0204778	0.807732	3.99089	22.4665	22.3241	23.3335	23.4506	21.8271	21.602	21.7406	21.8024	22.3035	22.2212	22.2929	21.9338	21.664	21.6208	21.3683	20.8674	23.4035	23.3212	23.3929	23.0338	22.3035	22.2212	22.2929	21.9338	21.664	21.6208	21.3683
390	O75369	O75369	Filamin-B	FLNB		sp|O75369|FLNB_HUMAN Filamin-B OS=Homo sapiens OX=9606 GN=FLNB PE=1 SV=2		13	12	11	8	7.3	6.6	278.16	0	94.337			0.246198	0.77919	-0.177214	-0.176871	20.5467	20.6993	21.6517	21.9785	20.3004	20.2834	19.7771	19.9562	20.0868	18.2538	20.1759	16.6876	17.5606	18.6139	19.8086	19.9298	21.1868	19.3538	21.2759	17.7876	20.0868	NaN	20.1758	NaN	NaN	NaN	19.8086
797	Q07065	Q07065	Cytoskeleton-associated protein 4	CKAP4		sp|Q07065|CKAP4_HUMAN Cytoskeleton-associated protein 4 OS=Homo sapiens OX=9606 GN=CKAP4 PE=1 SV=2		10	10	10	20.8	20.8	20.8	66.022	0	71.501			0.488791	0.527867	0.532927	0.478857	20.9073	21.4444	22.0713	21.129	20.5022	20.4477	20.3002	20.1587	20.1075	17.2357	20.6508	19.8946	19.4687	16.5393	20.0985	19.6505	21.2075	18.3357	21.7508	20.9946	20.1075	NaN	20.6508	19.8946	19.4687	NaN	20.0985
739	P62854;Q5JNZ5	P62854	40S ribosomal protein S26	RPS26		sp|P62854|RS26_HUMAN 40S ribosomal protein S26 OS=Homo sapiens OX=9606 GN=RPS26 PE=1 SV=3		3	3	3	20.9	20.9	20.9	13.015	0	26.547			-4.34e-08	0	0	0	17.2155	17.4043	21.6854	21.7662	19.2853	16.8843	17.2555	20.5512	17.2394	21.5437	17.2636	18.1791	18.0418	17.8325	17.8918	20.8682	18.3394	22.6437	18.3636	19.2791	NaN	21.5437	NaN	NaN	NaN	NaN	NaN
898	Q92522	Q92522	Histone H1x	H1FX		sp|Q92522|H1X_HUMAN Histone H1x OS=Homo sapiens OX=9606 GN=H1FX PE=1 SV=1		2	2	2	10.8	10.8	10.8	22.487	0	19.707			-4.34e-08	0	0	0	20.4356	20.7887	21.1155	18.1307	18.7226	18.6013	19.0229	20.0326	17.3218	17.7239	18.3847	17.4487	17.6638	19.4787	18.2517	17.4575	18.4218	18.8239	19.4847	18.5487	NaN	NaN	NaN	NaN	NaN	19.4787	NaN
911	Q96AG4	Q96AG4	Leucine-rich repeat-containing protein 59	LRRC59		sp|Q96AG4|LRC59_HUMAN Leucine-rich repeat-containing protein 59 OS=Homo sapiens OX=9606 GN=LRRC59 PE=1 SV=1		4	4	4	17.6	17.6	17.6	34.93	0	30.187			0.332772	0.680748	0.132979	0.0922279	20.2275	20.6552	21.2842	21.1228	20.1336	19.6793	19.7083	19.8305	17.0085	16.3324	20.7601	21.2251	16.6777	18.806	19.6981	19.6125	18.1086	17.4324	21.8601	22.3251	NaN	NaN	20.7601	21.2251	NaN	18.806	19.6981
479	P09874	P09874	Poly [ADP-ribose] polymerase 1	PARP1		sp|P09874|PARP1_HUMAN Poly [ADP-ribose] polymerase 1 OS=Homo sapiens OX=9606 GN=PARP1 PE=1 SV=4		4	4	4	5.1	5.1	5.1	113.08	0	24.511			-4.34e-08	0	0	0	17.9263	17.8106	20.1126	19.7126	19.6212	16.0193	17.8104	18.3061	19.1479	15.5573	18.2732	20.363	17.5716	17.8767	19.6239	18.8049	20.2479	16.6573	19.3732	21.463	NaN	NaN	NaN	20.363	NaN	NaN	NaN
382	O60506;O43390	O60506	Heterogeneous nuclear ribonucleoprotein Q	SYNCRIP		sp|O60506|HNRPQ_HUMAN Heterogeneous nuclear ribonucleoprotein Q OS=Homo sapiens OX=9606 GN=SYNCRIP PE=1 SV=2		6	6	6	13.2	13.2	13.2	69.602	0	38.388		+	1.85328	0.0562358	1.96321	2.88053	20.5996	20.5615	20.425	20.304	16.5524	20.7253	20.3196	20.6475	19.7011	20.6689	21.2835	20.929	17.9751	17.9202	18.4091	20.4254	20.8011	21.7689	22.3835	22.029	19.7011	20.6689	21.2835	20.929	NaN	NaN	NaN
934	Q9BW60	Q9BW60	Elongation of very long chain fatty acids protein 1	ELOVL1		sp|Q9BW60|ELOV1_HUMAN Elongation of very long chain fatty acids protein 1 OS=Homo sapiens OX=9606 GN=ELOVL1 PE=1 SV=1		2	2	2	9	9	9	32.662	0	13.977			-4.34e-08	0	0	0	19.2523	17.8549	20.552	19.2576	18.7841	18.6438	18.4545	17.4794	17.586	19.1142	17.4887	17.9546	18.4198	17.3572	17.9837	18.273	18.686	20.2142	18.5888	19.0546	NaN	NaN	NaN	NaN	NaN	NaN	NaN
642	P46779	P46779	60S ribosomal protein L28	RPL28		sp|P46779|RL28_HUMAN 60S ribosomal protein L28 OS=Homo sapiens OX=9606 GN=RPL28 PE=1 SV=3		3	3	3	21.9	21.9	21.9	15.747	0	28.029	yes	+	3.28052	0.00411189	4.19665	5.90528	22.5541	22.177	23.313	22.8312	22.0786	21.6911	22.0159	21.6015	23.0717	23.058	22.3577	21.8885	17.7243	17.2843	20.2329	18.3479	24.1717	24.158	23.4578	22.9885	23.0717	23.058	22.3578	21.8885	NaN	NaN	NaN
663	P50914	P50914	60S ribosomal protein L14	RPL14		sp|P50914|RL14_HUMAN 60S ribosomal protein L14 OS=Homo sapiens OX=9606 GN=RPL14 PE=1 SV=4		3	3	3	14.9	14.9	14.9	23.432	0	20.037		+	2.42034	0.0212859	0.572082	3.94307	21.3286	21.2758	21.6507	21.7152	20.351	20.5262	20.9018	21.0408	21.0552	20.9915	21.1392	20.9743	20.1573	20.3046	20.7183	20.6917	22.1552	22.0915	22.2392	22.0743	21.0552	20.9915	21.1392	20.9743	20.1573	20.3046	20.7182
953	Q9NWB6	Q9NWB6	Arginine and glutamate-rich protein 1	ARGLU1		sp|Q9NWB6|ARGL1_HUMAN Arginine and glutamate-rich protein 1 OS=Homo sapiens OX=9606 GN=ARGLU1 PE=1 SV=1		3	3	3	8.4	8.4	8.4	33.216	0	17.402			0.812701	0.296908	1.21481	1.11416	20.3102	18.0114	20.622	16.9616	19.6601	18.4686	17.2492	17.5167	21.4385	17.1619	19.106	20.6304	19.8355	17.2064	18.4289	18.0069	22.5385	18.2619	20.206	21.7304	21.4385	NaN	NaN	20.6304	19.8355	NaN	NaN
604	P35268	P35268	60S ribosomal protein L22	RPL22		sp|P35268|RL22_HUMAN 60S ribosomal protein L22 OS=Homo sapiens OX=9606 GN=RPL22 PE=1 SV=2		4	4	4	39.8	39.8	39.8	14.787	0	82.74			0.823474	0.292834	0.161148	1.13338	22.9554	22.672	23.6423	23.5674	22.8114	22.5831	22.5234	22.167	22.407	22.1975	22.6717	22.8082	22.4729	22.3567	22.3268	22.2834	23.507	23.2975	23.7717	23.9082	22.407	22.1975	22.6717	22.8082	22.4729	22.3567	22.3268
704	P61353	P61353	60S ribosomal protein L27	RPL27		sp|P61353|RL27_HUMAN 60S ribosomal protein L27 OS=Homo sapiens OX=9606 GN=RPL27 PE=1 SV=2		4	4	4	27.2	27.2	27.2	15.798	0	23.611		+	2.83627	0.00971011	0.462581	4.82814	21.207	21.6009	21.9085	21.2818	20.9378	20.6041	20.8546	20.8649	20.9464	21.1101	21.1469	21.2554	20.8098	20.7317	20.5049	20.562	22.0464	22.2101	22.2469	22.3554	20.9464	21.1101	21.1469	21.2554	20.8098	20.7317	20.5049
623	P40616	P40616	ADP-ribosylation factor-like protein 1	ARL1		sp|P40616|ARL1_HUMAN ADP-ribosylation factor-like protein 1 OS=Homo sapiens OX=9606 GN=ARL1 PE=1 SV=1		3	3	3	21.5	21.5	21.5	20.417	0	20.293			0.751649	0.32741	0.66488	1.00361	19.3927	19.1956	18.8939	20.0184	17.9148	19.165	19.1292	18.7442	18.5526	18.7935	19.1958	17.2467	17.3347	16.5589	18.475	18.7606	19.6526	19.8935	20.2958	18.3467	18.5526	18.7935	19.1958	NaN	NaN	NaN	18.475
532	P18085;P84085	P18085;P84085	ADP-ribosylation factor 4;ADP-ribosylation factor 5	ARF4;ARF5		sp|P18085|ARF4_HUMAN ADP-ribosylation factor 4 OS=Homo sapiens OX=9606 GN=ARF4 PE=1 SV=3;sp|P84085|ARF5_HUMAN ADP-ribosylation factor 5 OS=Homo sapiens OX=9606 GN=ARF5 PE=1 SV=2		5	2	2	38.3	9.4	9.4	20.511	0	19.028			0.111429	0.932133	-0.91609	-0.802991	20.8953	20.5111	21.3712	20.876	20.4649	20.1044	20.4407	20.2161	16.183	20.724	20.571	20.8095	20.3196	20.149	20.7897	20.6934	17.283	21.824	21.671	21.9095	NaN	20.724	20.571	20.8095	20.3196	20.149	20.7897
783	Q02790	Q02790	Peptidyl-prolyl cis-trans isomerase FKBP4;Peptidyl-prolyl cis-trans isomerase FKBP4, N-terminally processed	FKBP4		sp|Q02790|FKBP4_HUMAN Peptidyl-prolyl cis-trans isomerase FKBP4 OS=Homo sapiens OX=9606 GN=FKBP4 PE=1 SV=3		7	7	7	18.5	18.5	18.5	51.804	0	42.37			-4.34e-08	0	0	0	20.4754	20.4986	21.5653	20.7854	20.2858	20.3255	20.2218	20.1795	17.3918	19.6256	17.3876	18.2804	19.5531	16.0172	19.4838	19.699	18.4918	20.7256	18.4876	19.3804	NaN	19.6256	NaN	NaN	19.5531	NaN	19.4838
779	Q01813	Q01813	ATP-dependent 6-phosphofructokinase, platelet type	PFKP		sp|Q01813|PFKAP_HUMAN ATP-dependent 6-phosphofructokinase, platelet type OS=Homo sapiens OX=9606 GN=PFKP PE=1 SV=2		6	6	5	10.6	10.6	8.2	85.595	0	41.564			0.64823	0.388969	0.6906	0.808669	20.3792	20.3716	20.4258	20.5508	19.7812	19.5443	20.2668	20.049	20.0489	20.1857	20.5866	17.5939	19.5072	17.7589	20.0201	18.3664	21.1489	21.2857	21.6867	18.6939	20.0489	20.1857	20.5866	NaN	NaN	NaN	20.0201
523	P16615;Q93084;O14983	P16615	Sarcoplasmic/endoplasmic reticulum calcium ATPase 2	ATP2A2		sp|P16615|AT2A2_HUMAN Sarcoplasmic/endoplasmic reticulum calcium ATPase 2 OS=Homo sapiens OX=9606 GN=ATP2A2 PE=1 SV=1		5	5	5	7.6	7.6	7.6	114.76	0	29.183			0.286106	0.733617	-0.0557227	-0.0456919	18.2665	19.5385	20.1361	20.6527	19.6962	19.9569	16.8425	20.1584	17.2527	17.1537	20.7099	20.5134	18.1411	17.3573	20.2183	20.1358	18.3527	18.2537	21.8099	21.6135	NaN	NaN	20.7099	20.5135	NaN	NaN	20.2183
688	P55209	P55209	Nucleosome assembly protein 1-like 1	NAP1L1		sp|P55209|NP1L1_HUMAN Nucleosome assembly protein 1-like 1 OS=Homo sapiens OX=9606 GN=NAP1L1 PE=1 SV=1		4	4	3	13	13	10.2	45.374	0	38.266			0.868772	0.279258	0.428803	1.21345	21.6516	21.5785	21.405	21.5637	20.5941	20.7355	21.1699	21.8285	20.6577	20.9216	21.4682	22.0357	20.6183	20.4636	21.1109	21.1753	21.7577	22.0217	22.5682	23.1357	20.6577	20.9217	21.4682	22.0357	20.6183	20.4636	21.1109
782	Q02543	Q02543	60S ribosomal protein L18a	RPL18A		sp|Q02543|RL18A_HUMAN 60S ribosomal protein L18a OS=Homo sapiens OX=9606 GN=RPL18A PE=1 SV=2		4	4	4	18.8	18.8	18.8	20.762	0	25.624			-4.34e-08	0	0	0	20.5502	20.3704	20.5415	20.7675	19.5803	20.2087	20.0286	20.5413	19.7863	18.4094	19.1257	19.5527	20.4119	20.4208	19.5566	19.6967	20.8863	19.5094	20.2257	20.6528	19.7863	NaN	NaN	NaN	20.4119	20.4208	19.5566
559	P25398	P25398	40S ribosomal protein S12	RPS12		sp|P25398|RS12_HUMAN 40S ribosomal protein S12 OS=Homo sapiens OX=9606 GN=RPS12 PE=1 SV=3		3	3	3	30.3	30.3	30.3	14.515	0	35.939			0.16747	0.872915	-0.190314	-0.492398	20.7977	20.853	21.53	20.9195	20.5849	20.6081	20.4593	20.7563	20.0282	20.2445	21.3722	21.1554	20.439	20.7416	21.3758	21.0051	21.1282	21.3445	22.4722	22.2554	20.0282	20.2445	21.3721	21.1554	20.439	20.7416	21.3758
967	Q9UMS4	Q9UMS4	Pre-mRNA-processing factor 19	PRPF19		sp|Q9UMS4|PRP19_HUMAN Pre-mRNA-processing factor 19 OS=Homo sapiens OX=9606 GN=PRPF19 PE=1 SV=1		5	5	5	15.1	15.1	15.1	55.18	0	31.937		+	1.51701	0.0967029	0.521031	2.3034	21.3219	21.5689	21.2587	21.3405	20.9797	21.2588	20.7581	20.8167	20.743	21.3022	21.6368	21.5993	20.8341	20.9311	20.529	20.9031	21.843	22.4022	22.7368	22.6993	20.743	21.3022	21.6368	21.5993	20.8341	20.9311	20.529
832	Q14974	Q14974	Importin subunit beta-1	KPNB1		sp|Q14974|IMB1_HUMAN Importin subunit beta-1 OS=Homo sapiens OX=9606 GN=KPNB1 PE=1 SV=2		4	4	4	5.4	5.4	5.4	97.169	0	24.113			0.656505	0.385406	0.308619	0.8247	19.3179	19.4859	20.002	20.1981	19.1018	19.241	19.5029	19.6227	18.9601	19.1931	20.0699	20.182	19.3055	18.6932	19.5011	19.6708	20.0601	20.2931	21.1699	21.282	18.9601	19.1931	20.0699	20.182	NaN	18.6932	19.5011
377	O43242	O43242	26S proteasome non-ATPase regulatory subunit 3	PSMD3		sp|O43242|PSMD3_HUMAN 26S proteasome non-ATPase regulatory subunit 3 OS=Homo sapiens OX=9606 GN=PSMD3 PE=1 SV=2		10	10	10	24.2	24.2	24.2	60.977	0	64.034			0.844543	0.291867	0.93901	1.17077	21.0217	19.8988	21.3219	20.6006	20.2409	20.5045	20.2212	20.4128	19.8866	19.7202	19.9025	19.9378	17.695	17.3867	20.3548	20.2545	20.9866	20.8202	21.0025	21.0378	19.8866	19.7202	19.9025	19.9378	NaN	NaN	20.3548
497	P11586	P11586	C-1-tetrahydrofolate synthase, cytoplasmic;Methylenetetrahydrofolate dehydrogenase;Methenyltetrahydrofolate cyclohydrolase;Formyltetrahydrofolate synthetase;C-1-tetrahydrofolate synthase, cytoplasmic, N-terminally processed	MTHFD1		sp|P11586|C1TC_HUMAN C-1-tetrahydrofolate synthase, cytoplasmic OS=Homo sapiens OX=9606 GN=MTHFD1 PE=1 SV=3		5	5	5	6	6	6	101.56	0	30.609			0.807962	0.298535	0.733205	1.10567	20.2463	20.0373	21.1795	20.8224	20.2535	20.0695	20.2939	20.2842	20.1249	19.9884	20.4105	20.3148	19.8538	17.529	20.2299	20.2931	21.2249	21.0884	21.5105	21.4148	20.1249	19.9884	20.4105	20.3148	19.8538	NaN	20.2299
[truncated: 593 more rows]
[truncated: 9 more columns]

## Sheet: Table_S6
Supplemental Table S6: Agreement between non-paired approaches.
Primary tumors (N = 70)
	# Mutations in common	# Unique mutations
BCFtools-based pipeline	105 (76%)	34 (24%)
Mutect2-based pipeline	105 (66%)	55 (34%)
Note: The mutations were compared before the 'rescuing' step.
We manually revised indels and double SNVs to account for differences in the way they are reported by the two tools.
